# Supplementary material for: Evolutionary insights into 3D genome organization and epigenetic landscape of Vigna mungo
Source: Life Sci Alliance. 2023 Nov 3;7(1):e202302074. doi: 10.26508/lsa.202302074 (PMC10624639; doi:10.26508/lsa.202302074)
Supplement: Supplementary file 7 [file LSA-2023-02074_Supplemental_Data_1.xlsx]

## Sheet: V. mungo TAD domains
Chr01	550000	850000	ID_0.01_1	-0.149152	.	550000	850000	31120180
Chr01	850000	1070000	ID_0.01_2	-0.328437	.	850000	1070000	51,160,44
Chr01	1070000	1230000	ID_0.01_3	-0.0706731	.	1070000	1230000	31120180
Chr01	1230000	1490000	ID_0.01_4	-0.297934	.	1230000	1490000	51,160,44
Chr01	1490000	1920000	ID_0.01_5	-0.388622	.	1490000	1920000	31120180
Chr01	1920000	2030000	ID_0.01_6	-0.229368	.	1920000	2030000	51,160,44
Chr01	2030000	2220000	ID_0.01_7	-0.262069	.	2030000	2220000	31120180
Chr01	2220000	2475000	ID_0.01_8	-0.150854	.	2220000	2475000	51,160,44
Chr01	2475000	2790000	ID_0.01_9	-0.303407	.	2475000	2790000	31120180
Chr01	2790000	3150000	ID_0.01_10	-0.385849	.	2790000	3150000	51,160,44
Chr01	3150000	3350000	ID_0.01_11	-0.0992392	.	3150000	3350000	31120180
Chr01	3350000	3520000	ID_0.01_12	-0.160412	.	3350000	3520000	51,160,44
Chr01	3520000	3710000	ID_0.01_13	-0.0626741	.	3520000	3710000	31120180
Chr01	3710000	3965000	ID_0.01_14	-0.376879	.	3710000	3965000	51,160,44
Chr01	3965000	4250000	ID_0.01_15	0.0591076	.	3965000	4250000	31120180
Chr01	4250000	4570000	ID_0.01_16	-0.291813	.	4250000	4570000	51,160,44
Chr01	4570000	4720000	ID_0.01_17	-0.146169	.	4570000	4720000	31120180
Chr01	4720000	4930000	ID_0.01_18	-0.114173	.	4720000	4930000	51,160,44
Chr01	4930000	5070000	ID_0.01_19	-0.0940904	.	4930000	5070000	31120180
Chr01	5070000	5290000	ID_0.01_20	-0.0296417	.	5070000	5290000	51,160,44
Chr01	5290000	5440000	ID_0.01_21	-0.128097	.	5290000	5440000	31120180
Chr01	5440000	5620000	ID_0.01_22	-0.252533	.	5440000	5620000	51,160,44
Chr01	5620000	5840000	ID_0.01_23	-0.347413	.	5620000	5840000	31120180
Chr01	5840000	6130000	ID_0.01_24	-0.337854	.	5840000	6130000	51,160,44
Chr01	6130000	6750000	ID_0.01_25	-0.146809	.	6130000	6750000	31120180
Chr01	6750000	6890000	ID_0.01_26	-0.18595	.	6750000	6890000	51,160,44
Chr01	6890000	7220000	ID_0.01_27	-0.218775	.	6890000	7220000	31120180
Chr01	7220000	8030000	ID_0.01_28	-0.430743	.	7220000	8030000	51,160,44
Chr01	8030000	8220000	ID_0.01_29	-0.425601	.	8030000	8220000	31120180
Chr01	8220000	8920000	ID_0.01_30	-0.462058	.	8220000	8920000	51,160,44
Chr01	8920000	9370000	ID_0.01_31	-0.18792	.	8920000	9370000	31120180
Chr01	9370000	9490000	ID_0.01_32	-0.216974	.	9370000	9490000	51,160,44
Chr01	9490000	10070000	ID_0.01_33	-0.326322	.	9490000	10070000	31120180
Chr01	10070000	10530000	ID_0.01_34	-0.375252	.	10070000	10530000	51,160,44
Chr01	10530000	10800000	ID_0.01_35	-0.178762	.	10530000	10800000	31120180
Chr01	10800000	11105000	ID_0.01_36	-0.26157	.	10800000	11105000	51,160,44
Chr01	11105000	11350000	ID_0.01_37	-0.100207	.	11105000	11350000	31120180
Chr01	11350000	11770000	ID_0.01_38	-0.283895	.	11350000	11770000	51,160,44
Chr01	11770000	11980000	ID_0.01_39	-0.362675	.	11770000	11980000	31120180
Chr01	11980000	12110000	ID_0.01_40	-0.211091	.	11980000	12110000	51,160,44
Chr01	12110000	12350000	ID_0.01_41	-0.0483781	.	12110000	12350000	31120180
Chr01	12350000	12600000	ID_0.01_42	0.0962418	.	12350000	12600000	51,160,44
Chr01	12600000	12795000	ID_0.01_43	-0.0786929	.	12600000	12795000	31120180
Chr01	12795000	13020000	ID_0.01_44	-0.176858	.	12795000	13020000	51,160,44
Chr01	13020000	13150000	ID_0.01_45	0.0466835	.	13020000	13150000	31120180
Chr01	13150000	13360000	ID_0.01_46	0.101725	.	13150000	13360000	51,160,44
Chr01	13360000	14070000	ID_0.01_47	0.114862	.	13360000	14070000	31120180
Chr01	14070000	14180000	ID_0.01_48	-0.105082	.	14070000	14180000	51,160,44
Chr01	14180000	14480000	ID_0.01_49	-0.215815	.	14180000	14480000	31120180
Chr01	14480000	14600000	ID_0.01_50	0.0407542	.	14480000	14600000	51,160,44
Chr01	14600000	14880000	ID_0.01_51	-0.163811	.	14600000	14880000	31120180
Chr01	14880000	15000000	ID_0.01_52	0.460513	.	14880000	15000000	51,160,44
Chr01	15000000	15420000	ID_0.01_53	0.517319	.	15000000	15420000	31120180
Chr01	15420000	15625000	ID_0.01_54	0.102019	.	15420000	15625000	51,160,44
Chr01	15625000	15840000	ID_0.01_55	0.0940706	.	15625000	15840000	31120180
Chr01	15840000	16630000	ID_0.01_56	0.181828	.	15840000	16630000	51,160,44
Chr01	16630000	17020000	ID_0.01_57	0.407995	.	16630000	17020000	31120180
Chr01	17020000	17160000	ID_0.01_58	-0.153434	.	17020000	17160000	51,160,44
Chr01	17160000	17360000	ID_0.01_59	0.0337618	.	17160000	17360000	31120180
Chr01	17360000	17460000	ID_0.01_60	-0.056643	.	17360000	17460000	51,160,44
Chr01	17460000	18140000	ID_0.01_61	0.0300075	.	17460000	18140000	31120180
Chr01	18140000	18505000	ID_0.01_62	0.300272	.	18140000	18505000	51,160,44
Chr01	18505000	18930000	ID_0.01_63	0.155854	.	18505000	18930000	31120180
Chr01	18930000	19135000	ID_0.01_64	-0.105879	.	18930000	19135000	51,160,44
Chr01	19135000	19270000	ID_0.01_65	-0.14721	.	19135000	19270000	31120180
Chr01	19270000	19780000	ID_0.01_66	0.212136	.	19270000	19780000	51,160,44
Chr01	19780000	20160000	ID_0.01_67	0.274739	.	19780000	20160000	31120180
Chr01	20160000	20280000	ID_0.01_68	0.0973321	.	20160000	20280000	51,160,44
Chr01	20280000	20455000	ID_0.01_69	-0.0416803	.	20280000	20455000	31120180
Chr01	20455000	20665000	ID_0.01_70	0.125054	.	20455000	20665000	51,160,44
Chr01	20665000	21655000	ID_0.01_71	0.100212	.	20665000	21655000	31120180
Chr01	21655000	21900000	ID_0.01_72	0.229729	.	21655000	21900000	51,160,44
Chr01	21900000	22010000	ID_0.01_73	0.203383	.	21900000	22010000	31120180
Chr01	22010000	22340000	ID_0.01_74	0.0916016	.	22010000	22340000	51,160,44
Chr01	22340000	22540000	ID_0.01_75	0.240478	.	22340000	22540000	31120180
Chr01	22540000	22830000	ID_0.01_76	-0.00952242	.	22540000	22830000	51,160,44
Chr01	22830000	22880000	ID_0.01_77	0.164446	.	22830000	22880000	31120180
Chr01	22880000	23710000	ID_0.01_78	0.150169	.	22880000	23710000	51,160,44
Chr01	23710000	23980000	ID_0.01_79	0.151055	.	23710000	23980000	31120180
Chr01	23980000	24130000	ID_0.01_80	0.435504	.	23980000	24130000	51,160,44
Chr01	24130000	24240000	ID_0.01_81	0.0721001	.	24130000	24240000	31120180
Chr01	24240000	24480000	ID_0.01_82	-0.110274	.	24240000	24480000	51,160,44
Chr01	24480000	24740000	ID_0.01_83	0.535546	.	24480000	24740000	31120180
Chr01	24740000	24950000	ID_0.01_84	0.288933	.	24740000	24950000	51,160,44
Chr01	24950000	25280000	ID_0.01_85	0.164901	.	24950000	25280000	31120180
Chr01	25280000	25730000	ID_0.01_86	0.000757397	.	25280000	25730000	51,160,44
Chr01	25730000	25920000	ID_0.01_87	0.332863	.	25730000	25920000	31120180
Chr01	25920000	26200000	ID_0.01_88	0.0117396	.	25920000	26200000	51,160,44
Chr01	26200000	26560000	ID_0.01_89	0.195285	.	26200000	26560000	31120180
Chr01	26560000	27040000	ID_0.01_90	0.674165	.	26560000	27040000	51,160,44
Chr01	27040000	27250000	ID_0.01_91	-0.0103209	.	27040000	27250000	31120180
Chr01	27250000	27450000	ID_0.01_92	0.502705	.	27250000	27450000	51,160,44
Chr01	27450000	27630000	ID_0.01_93	0.134401	.	27450000	27630000	31120180
Chr01	27630000	27840000	ID_0.01_94	0.218852	.	27630000	27840000	51,160,44
Chr01	27840000	28030000	ID_0.01_95	0.650624	.	27840000	28030000	31120180
Chr01	28030000	28170000	ID_0.01_96	0.55066	.	28030000	28170000	51,160,44
Chr01	28170000	28480000	ID_0.01_97	0.416752	.	28170000	28480000	31120180
Chr01	28480000	28640000	ID_0.01_98	0.243018	.	28480000	28640000	51,160,44
Chr01	28640000	29050000	ID_0.01_99	0.238717	.	28640000	29050000	31120180
Chr01	29050000	29270000	ID_0.01_100	0.79846	.	29050000	29270000	51,160,44
Chr01	29270000	29450000	ID_0.01_101	0.403243	.	29270000	29450000	31120180
Chr01	29450000	29800000	ID_0.01_102	0.392836	.	29450000	29800000	51,160,44
Chr01	29800000	30365000	ID_0.01_103	-0.0321858	.	29800000	30365000	31120180
Chr01	30365000	30650000	ID_0.01_104	0.276416	.	30365000	30650000	51,160,44
Chr01	30650000	30910000	ID_0.01_105	0.183526	.	30650000	30910000	31120180
Chr01	30910000	31380000	ID_0.01_106	0.296373	.	30910000	31380000	51,160,44
Chr01	31380000	31650000	ID_0.01_107	0.757227	.	31380000	31650000	31120180
Chr01	31650000	31890000	ID_0.01_108	0.108526	.	31650000	31890000	51,160,44
Chr01	31890000	32410000	ID_0.01_109	-0.14686	.	31890000	32410000	31120180
Chr01	32410000	32600000	ID_0.01_110	0.391453	.	32410000	32600000	51,160,44
Chr01	32600000	32880000	ID_0.01_111	0.513166	.	32600000	32880000	31120180
Chr01	32880000	33410000	ID_0.01_112	-0.311789	.	32880000	33410000	51,160,44
Chr01	33410000	33650000	ID_0.01_113	0.735949	.	33410000	33650000	31120180
Chr01	33650000	33910000	ID_0.01_114	-0.183543	.	33650000	33910000	51,160,44
Chr01	33910000	34310000	ID_0.01_115	0.31856	.	33910000	34310000	31120180
Chr01	34310000	35605000	ID_0.01_116	0.313672	.	34310000	35605000	51,160,44
Chr01	35605000	35930000	ID_0.01_117	0.525712	.	35605000	35930000	31120180
Chr01	35930000	36160000	ID_0.01_118	0.325239	.	35930000	36160000	51,160,44
Chr01	36160000	36640000	ID_0.01_119	0.132678	.	36160000	36640000	31120180
Chr01	36640000	37180000	ID_0.01_120	-0.019488	.	36640000	37180000	51,160,44
Chr01	37180000	37365000	ID_0.01_121	0.245136	.	37180000	37365000	31120180
Chr01	37365000	37410000	ID_0.01_122	0.298489	.	37365000	37410000	51,160,44
Chr01	37410000	37745000	ID_0.01_123	0.330455	.	37410000	37745000	31120180
Chr01	37745000	38250000	ID_0.01_124	0.347585	.	37745000	38250000	51,160,44
Chr01	38250000	38450000	ID_0.01_125	-0.271696	.	38250000	38450000	31120180
Chr01	38450000	38770000	ID_0.01_126	-0.118057	.	38450000	38770000	51,160,44
Chr01	38770000	38980000	ID_0.01_127	0.176083	.	38770000	38980000	31120180
Chr01	38980000	39210000	ID_0.01_128	-0.0343356	.	38980000	39210000	51,160,44
Chr01	39210000	39705000	ID_0.01_129	-0.155522	.	39210000	39705000	31120180
Chr01	39705000	40000000	ID_0.01_130	0.14223	.	39705000	40000000	51,160,44
Chr01	40000000	40140000	ID_0.01_131	-0.130768	.	40000000	40140000	31120180
Chr01	40140000	41430000	ID_0.01_132	-0.117898	.	40140000	41430000	51,160,44
Chr01	41430000	41570000	ID_0.01_133	-0.0728895	.	41430000	41570000	31120180
Chr01	41570000	41800000	ID_0.01_134	-0.0356609	.	41570000	41800000	51,160,44
Chr01	41800000	42100000	ID_0.01_135	0.184876	.	41800000	42100000	31120180
Chr01	42100000	42220000	ID_0.01_136	0.475928	.	42100000	42220000	51,160,44
Chr01	42220000	42530000	ID_0.01_137	0.310494	.	42220000	42530000	31120180
Chr01	42530000	42780000	ID_0.01_138	0.858069	.	42530000	42780000	51,160,44
Chr01	42780000	43140000	ID_0.01_139	0.257074	.	42780000	43140000	31120180
Chr01	43140000	43280000	ID_0.01_140	-0.186317	.	43140000	43280000	51,160,44
Chr01	43280000	43595000	ID_0.01_141	-0.263928	.	43280000	43595000	31120180
Chr01	43595000	43970000	ID_0.01_142	-0.192151	.	43595000	43970000	51,160,44
Chr01	43970000	44240000	ID_0.01_143	-0.0988478	.	43970000	44240000	31120180
Chr01	44240000	44720000	ID_0.01_144	0.0502237	.	44240000	44720000	51,160,44
Chr01	44720000	44980000	ID_0.01_145	0.111079	.	44720000	44980000	31120180
Chr01	44980000	45280000	ID_0.01_146	0.458493	.	44980000	45280000	51,160,44
Chr01	45280000	45960000	ID_0.01_147	0.0477654	.	45280000	45960000	31120180
Chr01	45960000	46100000	ID_0.01_148	-0.077385	.	45960000	46100000	51,160,44
Chr01	46100000	46290000	ID_0.01_149	0.0875528	.	46100000	46290000	31120180
Chr01	46290000	46480000	ID_0.01_150	-0.20672	.	46290000	46480000	51,160,44
Chr01	46480000	46840000	ID_0.01_151	-0.0690691	.	46480000	46840000	31120180
Chr01	46840000	47175000	ID_0.01_152	0.0386597	.	46840000	47175000	51,160,44
Chr01	47175000	47470000	ID_0.01_153	-1.0967	.	47175000	47470000	31120180
Chr01	47470000	47640000	ID_0.01_154	-0.51688	.	47470000	47640000	51,160,44
Chr01	47640000	47920000	ID_0.01_155	-0.435997	.	47640000	47920000	31120180
Chr01	47920000	48120000	ID_0.01_156	-0.252639	.	47920000	48120000	51,160,44
Chr01	48120000	48750000	ID_0.01_157	-0.266799	.	48120000	48750000	31120180
Chr01	48750000	48930000	ID_0.01_158	-0.2628	.	48750000	48930000	51,160,44
Chr01	48930000	49555000	ID_0.01_159	-0.295143	.	48930000	49555000	31120180
Chr01	49555000	50055000	ID_0.01_160	-0.563515	.	49555000	50055000	51,160,44
Chr01	50055000	50240000	ID_0.01_161	-0.340013	.	50055000	50240000	31120180
Chr01	50240000	50440000	ID_0.01_162	-0.266374	.	50240000	50440000	51,160,44
Chr01	50440000	50620000	ID_0.01_163	-0.172074	.	50440000	50620000	31120180
Chr01	50620000	50980000	ID_0.01_164	-0.287725	.	50620000	50980000	51,160,44
Chr01	50980000	51240000	ID_0.01_165	-0.465048	.	50980000	51240000	31120180
Chr01	51240000	51810000	ID_0.01_166	-1.21182	.	51240000	51810000	51,160,44
Chr01	51810000	52080000	ID_0.01_167	0.078058	.	51810000	52080000	31120180
Chr01	52080000	52475000	ID_0.01_168	0.218632	.	52080000	52475000	51,160,44
Chr01	52475000	52710000	ID_0.01_169	0.258186	.	52475000	52710000	31120180
Chr01	52710000	53010000	ID_0.01_170	0.50418	.	52710000	53010000	51,160,44
Chr01	53010000	53150000	ID_0.01_171	0.207707	.	53010000	53150000	31120180
Chr01	53150000	53310000	ID_0.01_172	0.11441	.	53150000	53310000	51,160,44
Chr01	53310000	53390000	ID_0.01_173	-0.0717738	.	53310000	53390000	31120180
Chr01	53390000	53860000	ID_0.01_174	-0.136584	.	53390000	53860000	51,160,44
Chr01	53860000	54030000	ID_0.01_175	0.200245	.	53860000	54030000	31120180
Chr01	54030000	54300000	ID_0.01_176	0.186832	.	54030000	54300000	51,160,44
Chr01	54300000	54520000	ID_0.01_177	0.235516	.	54300000	54520000	31120180
Chr01	54520000	55070000	ID_0.01_178	0.30374	.	54520000	55070000	51,160,44
Chr01	55070000	55290000	ID_0.01_179	-0.0790805	.	55070000	55290000	31120180
Chr01	55290000	55580000	ID_0.01_180	-0.0156107	.	55290000	55580000	51,160,44
Chr01	55580000	55900000	ID_0.01_181	-0.130733	.	55580000	55900000	31120180
Chr01	55900000	56100000	ID_0.01_182	0.280034	.	55900000	56100000	51,160,44
Chr01	56100000	56240000	ID_0.01_183	0.0967631	.	56100000	56240000	31120180
Chr01	56240000	56450000	ID_0.01_184	0.0717239	.	56240000	56450000	51,160,44
Chr01	56450000	56650000	ID_0.01_185	0.074187	.	56450000	56650000	31120180
Chr01	56650000	56820000	ID_0.01_186	-0.242007	.	56650000	56820000	51,160,44
Chr01	56820000	56970000	ID_0.01_187	-0.26259	.	56820000	56970000	31120180
Chr01	56970000	57320000	ID_0.01_188	-0.0659377	.	56970000	57320000	51,160,44
Chr01	57320000	57500000	ID_0.01_189	-0.403235	.	57320000	57500000	31120180
Chr01	57500000	57800000	ID_0.01_190	-0.357457	.	57500000	57800000	51,160,44
Chr01	57800000	58030000	ID_0.01_191	-0.180873	.	57800000	58030000	31120180
Chr01	58030000	58220000	ID_0.01_192	0.0193949	.	58030000	58220000	51,160,44
Chr01	58220000	58450000	ID_0.01_193	-0.20731	.	58220000	58450000	31120180
Chr01	58450000	58720000	ID_0.01_194	-0.159463	.	58450000	58720000	51,160,44
Chr01	58720000	58890000	ID_0.01_195	-0.220307	.	58720000	58890000	31120180
Chr01	58890000	59110000	ID_0.01_196	-0.34254	.	58890000	59110000	51,160,44
Chr01	59110000	59400000	ID_0.01_197	-0.288347	.	59110000	59400000	31120180
Chr01	59400000	59650000	ID_0.01_198	-0.0789446	.	59400000	59650000	51,160,44
Chr01	59650000	59960000	ID_0.01_199	-0.41309	.	59650000	59960000	31120180
Chr01	59960000	60370000	ID_0.01_200	-0.281055	.	59960000	60370000	51,160,44
Chr01	60370000	60570000	ID_0.01_201	-0.234767	.	60370000	60570000	31120180
Chr01	60570000	60815000	ID_0.01_202	-0.257202	.	60570000	60815000	51,160,44
Chr01	60815000	60970000	ID_0.01_203	-0.30041	.	60815000	60970000	31120180
Chr01	60970000	61180000	ID_0.01_204	-0.0581379	.	60970000	61180000	51,160,44
Chr01	61180000	61410000	ID_0.01_205	-0.239612	.	61180000	61410000	31120180
Chr01	61410000	61540000	ID_0.01_206	-0.425887	.	61410000	61540000	51,160,44
Chr01	61540000	62040000	ID_0.01_207	-0.341805	.	61540000	62040000	31120180
Chr01	62040000	62380000	ID_0.01_208	-0.401705	.	62040000	62380000	51,160,44
Chr01	62380000	62935000	ID_0.01_209	-0.338406	.	62380000	62935000	31120180
Chr01	62935000	63110000	ID_0.01_210	-0.359872	.	62935000	63110000	51,160,44
Chr01	63110000	63440000	ID_0.01_211	-0.304872	.	63110000	63440000	31120180
Chr01	63440000	63740000	ID_0.01_212	-0.374759	.	63440000	63740000	51,160,44
Chr01	63740000	63910000	ID_0.01_213	-0.387544	.	63740000	63910000	31120180
Chr01	63910000	64465000	ID_0.01_214	-0.380999	.	63910000	64465000	51,160,44
Chr01	64465000	64535000	ID_0.01_215	-0.345631	.	64465000	64535000	31120180
Chr01	64535000	64930000	ID_0.01_216	-0.34736	.	64535000	64930000	51,160,44
Chr01	64930000	65150000	ID_0.01_217	-0.420078	.	64930000	65150000	31120180
Chr01	65150000	65550000	ID_0.01_218	-0.445159	.	65150000	65550000	51,160,44
Chr01	65550000	66360000	ID_0.01_219	-0.266645	.	65550000	66360000	31120180
Chr01	66360000	66530000	ID_0.01_220	-0.327646	.	66360000	66530000	51,160,44
Chr01	66530000	66765000	ID_0.01_221	-0.288289	.	66530000	66765000	31120180
Chr01	66765000	67310000	ID_0.01_222	-0.248796	.	66765000	67310000	51,160,44
Chr01	67310000	67610000	ID_0.01_223	-0.243444	.	67310000	67610000	31120180
Chr01	67610000	67870000	ID_0.01_224	-0.34219	.	67610000	67870000	51,160,44
Chr01	67870000	68240000	ID_0.01_225	-0.282708	.	67870000	68240000	31120180
Chr01	68240000	68615000	ID_0.01_226	-0.489127	.	68240000	68615000	51,160,44
Chr02	300000	450000	ID_0.01_227	-0.555975	.	300000	450000	31120180
Chr02	450000	840000	ID_0.01_228	-0.43573	.	450000	840000	51,160,44
Chr02	840000	1340000	ID_0.01_229	-0.280886	.	840000	1340000	31120180
Chr02	1340000	1610000	ID_0.01_230	-0.266953	.	1340000	1610000	51,160,44
Chr02	1610000	1795000	ID_0.01_231	-0.316367	.	1610000	1795000	31120180
Chr02	1795000	2130000	ID_0.01_232	-0.344015	.	1795000	2130000	51,160,44
Chr02	2130000	2540000	ID_0.01_233	-0.343271	.	2130000	2540000	31120180
Chr02	2540000	3160000	ID_0.01_234	-0.202308	.	2540000	3160000	51,160,44
Chr02	3160000	3665000	ID_0.01_235	-0.332555	.	3160000	3665000	31120180
Chr02	3665000	3890000	ID_0.01_236	-0.31388	.	3665000	3890000	51,160,44
Chr02	3890000	4100000	ID_0.01_237	-0.0266314	.	3890000	4100000	31120180
Chr02	4100000	4210000	ID_0.01_238	0.0551697	.	4100000	4210000	51,160,44
Chr02	4210000	4710000	ID_0.01_239	0.0118087	.	4210000	4710000	31120180
Chr02	4710000	5340000	ID_0.01_240	-0.51446	.	4710000	5340000	51,160,44
Chr02	5340000	5550000	ID_0.01_241	-0.230674	.	5340000	5550000	31120180
Chr02	5550000	5900000	ID_0.01_242	-0.423364	.	5550000	5900000	51,160,44
Chr02	5900000	6200000	ID_0.01_243	-0.0476754	.	5900000	6200000	31120180
Chr02	6200000	6280000	ID_0.01_244	-0.164556	.	6200000	6280000	51,160,44
Chr02	6280000	6430000	ID_0.01_245	-0.192739	.	6280000	6430000	31120180
Chr02	6430000	6635000	ID_0.01_246	-0.0367229	.	6430000	6635000	51,160,44
Chr02	6635000	6900000	ID_0.01_247	-0.12109	.	6635000	6900000	31120180
Chr02	6900000	7090000	ID_0.01_248	-0.0756767	.	6900000	7090000	51,160,44
Chr02	7090000	7330000	ID_0.01_249	-0.159742	.	7090000	7330000	31120180
Chr02	7330000	7620000	ID_0.01_250	0.0234507	.	7330000	7620000	51,160,44
Chr02	7620000	7860000	ID_0.01_251	-0.0447087	.	7620000	7860000	31120180
Chr02	7860000	7990000	ID_0.01_252	-0.230182	.	7860000	7990000	51,160,44
Chr02	7990000	8390000	ID_0.01_253	-0.290687	.	7990000	8390000	31120180
Chr02	8390000	8720000	ID_0.01_254	-0.347847	.	8390000	8720000	51,160,44
Chr02	8720000	9020000	ID_0.01_255	-0.137507	.	8720000	9020000	31120180
Chr02	9020000	9170000	ID_0.01_256	-0.0985872	.	9020000	9170000	51,160,44
Chr02	9170000	9490000	ID_0.01_257	-0.210244	.	9170000	9490000	31120180
Chr02	9490000	9735000	ID_0.01_258	0.104872	.	9490000	9735000	51,160,44
Chr02	9735000	10170000	ID_0.01_259	-0.0633768	.	9735000	10170000	31120180
Chr02	10170000	10420000	ID_0.01_260	0.0379211	.	10170000	10420000	51,160,44
Chr02	10420000	10605000	ID_0.01_261	-0.0886659	.	10420000	10605000	31120180
Chr02	10605000	10890000	ID_0.01_262	0.00180668	.	10605000	10890000	51,160,44
Chr02	10890000	11090000	ID_0.01_263	-0.0449358	.	10890000	11090000	31120180
Chr02	11090000	11400000	ID_0.01_264	-0.0397961	.	11090000	11400000	51,160,44
Chr02	11400000	11490000	ID_0.01_265	0.424996	.	11400000	11490000	31120180
Chr02	11490000	11680000	ID_0.01_266	0.437214	.	11490000	11680000	51,160,44
Chr02	11680000	11920000	ID_0.01_267	0.793924	.	11680000	11920000	31120180
Chr02	11920000	12230000	ID_0.01_268	0.544121	.	11920000	12230000	51,160,44
Chr02	12230000	12390000	ID_0.01_269	0.13191	.	12230000	12390000	31120180
Chr02	12390000	12670000	ID_0.01_270	0.00552034	.	12390000	12670000	51,160,44
Chr02	12670000	12870000	ID_0.01_271	0.0630305	.	12670000	12870000	31120180
Chr02	12870000	13010000	ID_0.01_272	0.0762918	.	12870000	13010000	51,160,44
Chr02	13010000	13180000	ID_0.01_273	0.180369	.	13010000	13180000	31120180
Chr02	13180000	13340000	ID_0.01_274	0.0724179	.	13180000	13340000	51,160,44
Chr02	13340000	13550000	ID_0.01_275	0.12359	.	13340000	13550000	31120180
Chr02	13550000	13770000	ID_0.01_276	0.493539	.	13550000	13770000	51,160,44
Chr02	13770000	13960000	ID_0.01_277	0.0967719	.	13770000	13960000	31120180
Chr02	13960000	14140000	ID_0.01_278	0.448246	.	13960000	14140000	51,160,44
Chr02	14140000	14615000	ID_0.01_279	0.237967	.	14140000	14615000	31120180
Chr02	14615000	14730000	ID_0.01_280	-0.0887386	.	14615000	14730000	51,160,44
Chr02	14730000	14950000	ID_0.01_281	0.0860857	.	14730000	14950000	31120180
Chr02	14950000	15330000	ID_0.01_282	0.0963735	.	14950000	15330000	51,160,44
Chr02	15330000	15680000	ID_0.01_283	-0.0401547	.	15330000	15680000	31120180
Chr02	15680000	15800000	ID_0.01_284	0.439516	.	15680000	15800000	51,160,44
Chr02	15800000	15990000	ID_0.01_285	0.471568	.	15800000	15990000	31120180
Chr02	15990000	16140000	ID_0.01_286	0.159134	.	15990000	16140000	51,160,44
Chr02	16140000	16300000	ID_0.01_287	0.128663	.	16140000	16300000	31120180
Chr02	16300000	16460000	ID_0.01_288	0.652635	.	16300000	16460000	51,160,44
Chr02	16460000	16630000	ID_0.01_289	0.350763	.	16460000	16630000	31120180
Chr02	16630000	16800000	ID_0.01_290	0.318953	.	16630000	16800000	51,160,44
Chr02	16800000	16980000	ID_0.01_291	0.166128	.	16800000	16980000	31120180
Chr02	16980000	17200000	ID_0.01_292	0.22478	.	16980000	17200000	51,160,44
Chr02	17200000	17360000	ID_0.01_293	0.295976	.	17200000	17360000	31120180
Chr02	17360000	17600000	ID_0.01_294	0.349742	.	17360000	17600000	51,160,44
Chr02	17600000	17960000	ID_0.01_295	0.636865	.	17600000	17960000	31120180
Chr02	17960000	18430000	ID_0.01_296	-0.110183	.	17960000	18430000	51,160,44
Chr02	18430000	18700000	ID_0.01_297	0.236873	.	18430000	18700000	31120180
Chr02	18700000	19120000	ID_0.01_298	-0.0294977	.	18700000	19120000	51,160,44
Chr02	19120000	19390000	ID_0.01_299	1.12766	.	19120000	19390000	31120180
Chr02	19390000	19760000	ID_0.01_300	0.297374	.	19390000	19760000	51,160,44
Chr02	19760000	20280000	ID_0.01_301	0.466333	.	19760000	20280000	31120180
Chr02	20280000	20750000	ID_0.01_302	0.762969	.	20280000	20750000	51,160,44
Chr02	20750000	20920000	ID_0.01_303	0.472456	.	20750000	20920000	31120180
Chr02	20920000	21240000	ID_0.01_304	0.360651	.	20920000	21240000	51,160,44
Chr02	21240000	21830000	ID_0.01_305	0.871557	.	21240000	21830000	31120180
Chr02	21830000	22330000	ID_0.01_306	0.255018	.	21830000	22330000	51,160,44
Chr02	22330000	23460000	ID_0.01_307	0.360154	.	22330000	23460000	31120180
Chr02	23460000	23730000	ID_0.01_308	0.0603157	.	23460000	23730000	51,160,44
Chr02	23730000	24300000	ID_0.01_309	0.0663113	.	23730000	24300000	31120180
Chr02	24300000	24470000	ID_0.01_310	0.107559	.	24300000	24470000	51,160,44
Chr02	24470000	24680000	ID_0.01_311	0.199808	.	24470000	24680000	31120180
Chr02	24680000	24845000	ID_0.01_312	0.378179	.	24680000	24845000	51,160,44
Chr02	24845000	25315000	ID_0.01_313	0.40595	.	24845000	25315000	31120180
Chr02	25315000	26220000	ID_0.01_314	0.0773552	.	25315000	26220000	51,160,44
Chr02	26220000	26550000	ID_0.01_315	0.478621	.	26220000	26550000	31120180
Chr02	26550000	26870000	ID_0.01_316	0.13802	.	26550000	26870000	51,160,44
Chr02	26870000	27345000	ID_0.01_317	0.00787325	.	26870000	27345000	31120180
Chr02	27345000	27630000	ID_0.01_318	-0.069429	.	27345000	27630000	51,160,44
Chr02	27630000	28370000	ID_0.01_319	0.184379	.	27630000	28370000	31120180
Chr02	28370000	28440000	ID_0.01_320	0.219002	.	28370000	28440000	51,160,44
Chr02	28440000	29075000	ID_0.01_321	0.212774	.	28440000	29075000	31120180
Chr02	29075000	29240000	ID_0.01_322	0.423836	.	29075000	29240000	51,160,44
Chr02	29240000	29550000	ID_0.01_323	0.373855	.	29240000	29550000	31120180
Chr02	29550000	29740000	ID_0.01_324	0.153337	.	29550000	29740000	51,160,44
Chr02	29740000	30010000	ID_0.01_325	0.0893881	.	29740000	30010000	31120180
Chr02	30010000	30320000	ID_0.01_326	0.302728	.	30010000	30320000	51,160,44
Chr02	30320000	31020000	ID_0.01_327	0.0949382	.	30320000	31020000	31120180
Chr02	31020000	31440000	ID_0.01_328	0.070661	.	31020000	31440000	51,160,44
Chr02	31440000	31670000	ID_0.01_329	-0.0370247	.	31440000	31670000	31120180
Chr02	31670000	32010000	ID_0.01_330	-0.469782	.	31670000	32010000	51,160,44
Chr02	32010000	32260000	ID_0.01_331	0.153627	.	32010000	32260000	31120180
Chr02	32260000	32370000	ID_0.01_332	0.169238	.	32260000	32370000	51,160,44
Chr02	32370000	32620000	ID_0.01_333	-0.115598	.	32370000	32620000	31120180
Chr02	32620000	33520000	ID_0.01_334	0.0511933	.	32620000	33520000	51,160,44
Chr02	33520000	33860000	ID_0.01_335	-0.103906	.	33520000	33860000	31120180
Chr02	33860000	33920000	ID_0.01_336	-0.232547	.	33860000	33920000	51,160,44
Chr02	33920000	34135000	ID_0.01_337	-0.219275	.	33920000	34135000	31120180
Chr02	34135000	34160000	ID_0.01_338	-0.0278736	.	34135000	34160000	51,160,44
Chr02	34160000	34250000	ID_0.01_339	-0.0273287	.	34160000	34250000	31120180
Chr02	34250000	34550000	ID_0.01_340	0.00888019	.	34250000	34550000	51,160,44
Chr02	34550000	34910000	ID_0.01_341	0.508489	.	34550000	34910000	31120180
Chr02	34910000	35190000	ID_0.01_342	-0.266244	.	34910000	35190000	51,160,44
Chr02	35190000	35360000	ID_0.01_343	0.0108011	.	35190000	35360000	31120180
Chr02	35360000	35540000	ID_0.01_344	0.171273	.	35360000	35540000	51,160,44
Chr02	35540000	35660000	ID_0.01_345	-0.210715	.	35540000	35660000	31120180
Chr02	35660000	36110000	ID_0.01_346	-0.383011	.	35660000	36110000	51,160,44
Chr02	36110000	36360000	ID_0.01_347	-0.341486	.	36110000	36360000	31120180
Chr02	36360000	36590000	ID_0.01_348	-0.218343	.	36360000	36590000	51,160,44
Chr02	36590000	37200000	ID_0.01_349	0.219553	.	36590000	37200000	31120180
Chr02	37200000	37830000	ID_0.01_350	-0.250308	.	37200000	37830000	51,160,44
Chr02	37830000	38030000	ID_0.01_351	-0.208334	.	37830000	38030000	31120180
Chr02	38030000	38270000	ID_0.01_352	-0.215955	.	38030000	38270000	51,160,44
Chr02	38270000	38380000	ID_0.01_353	-0.218771	.	38270000	38380000	31120180
Chr02	38380000	38670000	ID_0.01_354	-0.254106	.	38380000	38670000	51,160,44
Chr02	38670000	38775000	ID_0.01_355	-0.0787321	.	38670000	38775000	31120180
Chr02	38775000	39380000	ID_0.01_356	-0.25274	.	38775000	39380000	51,160,44
Chr02	39380000	39530000	ID_0.01_357	-0.159256	.	39380000	39530000	31120180
Chr02	39530000	39680000	ID_0.01_358	-0.255687	.	39530000	39680000	51,160,44
Chr02	39680000	39850000	ID_0.01_359	-0.275695	.	39680000	39850000	31120180
Chr02	39850000	40030000	ID_0.01_360	-0.294505	.	39850000	40030000	51,160,44
Chr02	40030000	40310000	ID_0.01_361	-0.316554	.	40030000	40310000	31120180
Chr02	40310000	40450000	ID_0.01_362	-0.255875	.	40310000	40450000	51,160,44
Chr02	40450000	40635000	ID_0.01_363	-0.249684	.	40450000	40635000	31120180
Chr02	40635000	40760000	ID_0.01_364	-0.319036	.	40635000	40760000	51,160,44
Chr02	40760000	41090000	ID_0.01_365	-0.223389	.	40760000	41090000	31120180
Chr02	41090000	41330000	ID_0.01_366	-0.277375	.	41090000	41330000	51,160,44
Chr02	41330000	41670000	ID_0.01_367	-0.237825	.	41330000	41670000	31120180
Chr02	41670000	41985000	ID_0.01_368	-0.214651	.	41670000	41985000	51,160,44
Chr02	41985000	42190000	ID_0.01_369	-0.237611	.	41985000	42190000	31120180
Chr02	42190000	42480000	ID_0.01_370	-0.328198	.	42190000	42480000	51,160,44
Chr02	42480000	42640000	ID_0.01_371	-0.255279	.	42480000	42640000	31120180
Chr02	42640000	42870000	ID_0.01_372	-0.2732	.	42640000	42870000	51,160,44
Chr02	42870000	43040000	ID_0.01_373	-0.143664	.	42870000	43040000	31120180
Chr02	43040000	43295000	ID_0.01_374	0.0387093	.	43040000	43295000	51,160,44
Chr02	43295000	43510000	ID_0.01_375	-0.257583	.	43295000	43510000	31120180
Chr02	43510000	44200000	ID_0.01_376	-0.11195	.	43510000	44200000	51,160,44
Chr02	44200000	44440000	ID_0.01_377	-0.263714	.	44200000	44440000	31120180
Chr02	44440000	44690000	ID_0.01_378	-0.241013	.	44440000	44690000	51,160,44
Chr02	44690000	45260000	ID_0.01_379	-0.197911	.	44690000	45260000	31120180
Chr02	45260000	45600000	ID_0.01_380	-0.293798	.	45260000	45600000	51,160,44
Chr02	45600000	46000000	ID_0.01_381	-0.358295	.	45600000	46000000	31120180
Chr02	46000000	46300000	ID_0.01_382	-0.340847	.	46000000	46300000	51,160,44
Chr03	220000	810000	ID_0.01_383	-0.0947387	.	220000	810000	31120180
Chr03	810000	960000	ID_0.01_384	-0.186922	.	810000	960000	51,160,44
Chr03	960000	1140000	ID_0.01_385	-0.325149	.	960000	1140000	31120180
Chr03	1140000	1300000	ID_0.01_386	-0.0329381	.	1140000	1300000	51,160,44
Chr03	1300000	1560000	ID_0.01_387	-0.127125	.	1300000	1560000	31120180
Chr03	1560000	1840000	ID_0.01_388	-0.338066	.	1560000	1840000	51,160,44
Chr03	1840000	2070000	ID_0.01_389	-0.247827	.	1840000	2070000	31120180
Chr03	2070000	2670000	ID_0.01_390	-0.379174	.	2070000	2670000	51,160,44
Chr03	2670000	3040000	ID_0.01_391	-0.0708148	.	2670000	3040000	31120180
Chr03	3040000	3340000	ID_0.01_392	-0.478401	.	3040000	3340000	51,160,44
Chr03	3340000	3430000	ID_0.01_393	-0.0560438	.	3340000	3430000	31120180
Chr03	3430000	3675000	ID_0.01_394	-0.192059	.	3430000	3675000	51,160,44
Chr03	3675000	3890000	ID_0.01_395	-0.348328	.	3675000	3890000	31120180
Chr03	3890000	4240000	ID_0.01_396	-0.194555	.	3890000	4240000	51,160,44
Chr03	4240000	4460000	ID_0.01_397	-0.075642	.	4240000	4460000	31120180
Chr03	4460000	4740000	ID_0.01_398	-0.282697	.	4460000	4740000	51,160,44
Chr03	4740000	4930000	ID_0.01_399	-0.0233495	.	4740000	4930000	31120180
Chr03	4930000	5430000	ID_0.01_400	-0.411709	.	4930000	5430000	51,160,44
Chr03	5430000	5540000	ID_0.01_401	-0.0652213	.	5430000	5540000	31120180
Chr03	5540000	5750000	ID_0.01_402	-0.109407	.	5540000	5750000	51,160,44
Chr03	5750000	5990000	ID_0.01_403	-0.198451	.	5750000	5990000	31120180
Chr03	5990000	6205000	ID_0.01_404	-0.0253493	.	5990000	6205000	51,160,44
Chr03	6205000	6425000	ID_0.01_405	0.296339	.	6205000	6425000	31120180
Chr03	6425000	6710000	ID_0.01_406	0.262383	.	6425000	6710000	51,160,44
Chr03	6710000	6970000	ID_0.01_407	0.177848	.	6710000	6970000	31120180
Chr03	6970000	7390000	ID_0.01_408	-0.178347	.	6970000	7390000	51,160,44
Chr03	7390000	7650000	ID_0.01_409	-0.163302	.	7390000	7650000	31120180
Chr03	7650000	7855000	ID_0.01_410	0.30475	.	7650000	7855000	51,160,44
Chr03	7855000	8480000	ID_0.01_411	0.0410395	.	7855000	8480000	31120180
Chr03	8480000	8850000	ID_0.01_412	0.192796	.	8480000	8850000	51,160,44
Chr03	8850000	9420000	ID_0.01_413	0.599616	.	8850000	9420000	31120180
Chr03	9420000	9960000	ID_0.01_414	0.0321581	.	9420000	9960000	51,160,44
Chr03	9960000	10565000	ID_0.01_415	1.13306	.	9960000	10565000	31120180
Chr03	10565000	10800000	ID_0.01_416	0.0985349	.	10565000	10800000	51,160,44
Chr03	10800000	11120000	ID_0.01_417	0.0642993	.	10800000	11120000	31120180
Chr03	11120000	11330000	ID_0.01_418	0.744799	.	11120000	11330000	51,160,44
Chr03	11330000	12220000	ID_0.01_419	0.535685	.	11330000	12220000	31120180
Chr03	12220000	12385000	ID_0.01_420	0.0718696	.	12220000	12385000	51,160,44
Chr03	12385000	12970000	ID_0.01_421	-0.0739564	.	12385000	12970000	31120180
Chr03	12970000	13180000	ID_0.01_422	-0.199758	.	12970000	13180000	51,160,44
Chr03	13180000	13500000	ID_0.01_423	-0.0330263	.	13180000	13500000	31120180
Chr03	13500000	13730000	ID_0.01_424	0.664453	.	13500000	13730000	51,160,44
Chr03	13730000	13990000	ID_0.01_425	0.236015	.	13730000	13990000	31120180
Chr03	13990000	14245000	ID_0.01_426	0.427466	.	13990000	14245000	51,160,44
Chr03	14245000	14690000	ID_0.01_427	-0.0595646	.	14245000	14690000	31120180
Chr03	14690000	14760000	ID_0.01_428	0.535253	.	14690000	14760000	51,160,44
Chr03	14760000	14960000	ID_0.01_429	0.448703	.	14760000	14960000	31120180
Chr03	14960000	15240000	ID_0.01_430	0.788871	.	14960000	15240000	51,160,44
Chr03	15240000	15490000	ID_0.01_431	0.229656	.	15240000	15490000	31120180
Chr03	15490000	15630000	ID_0.01_432	0.45755	.	15490000	15630000	51,160,44
Chr03	15630000	15870000	ID_0.01_433	0.128988	.	15630000	15870000	31120180
Chr03	15870000	16070000	ID_0.01_434	0.271397	.	15870000	16070000	51,160,44
Chr03	16070000	16480000	ID_0.01_435	0.260547	.	16070000	16480000	31120180
Chr03	16480000	16670000	ID_0.01_436	0.127711	.	16480000	16670000	51,160,44
Chr03	16670000	16885000	ID_0.01_437	0.234291	.	16670000	16885000	31120180
Chr03	16885000	17070000	ID_0.01_438	0.189391	.	16885000	17070000	51,160,44
Chr03	17070000	17340000	ID_0.01_439	-0.0835969	.	17070000	17340000	31120180
Chr03	17340000	17610000	ID_0.01_440	0.297057	.	17340000	17610000	51,160,44
Chr03	17610000	17920000	ID_0.01_441	0.315853	.	17610000	17920000	31120180
Chr03	17920000	18225000	ID_0.01_442	0.203629	.	17920000	18225000	51,160,44
Chr03	18225000	18610000	ID_0.01_443	-0.138671	.	18225000	18610000	31120180
Chr03	18610000	18810000	ID_0.01_444	-0.020323	.	18610000	18810000	51,160,44
Chr03	18810000	19120000	ID_0.01_445	0.53889	.	18810000	19120000	31120180
Chr03	19120000	19320000	ID_0.01_446	-0.295974	.	19120000	19320000	51,160,44
Chr03	19320000	19540000	ID_0.01_447	-0.0735763	.	19320000	19540000	31120180
Chr03	19540000	19670000	ID_0.01_448	-0.130605	.	19540000	19670000	51,160,44
Chr03	19670000	20315000	ID_0.01_449	-0.287469	.	19670000	20315000	31120180
Chr03	20315000	20630000	ID_0.01_450	-0.0341211	.	20315000	20630000	51,160,44
Chr03	20630000	20790000	ID_0.01_451	0.00433183	.	20630000	20790000	31120180
Chr03	20790000	21350000	ID_0.01_452	-0.207304	.	20790000	21350000	51,160,44
Chr03	21350000	21630000	ID_0.01_453	-0.201577	.	21350000	21630000	31120180
Chr03	21630000	21940000	ID_0.01_454	-0.211213	.	21630000	21940000	51,160,44
Chr03	21940000	22120000	ID_0.01_455	-0.020158	.	21940000	22120000	31120180
Chr03	22120000	22400000	ID_0.01_456	0.105535	.	22120000	22400000	51,160,44
Chr03	22400000	22620000	ID_0.01_457	0.126906	.	22400000	22620000	31120180
Chr03	22620000	22930000	ID_0.01_458	-0.00587841	.	22620000	22930000	51,160,44
Chr03	22930000	23120000	ID_0.01_459	0.0123572	.	22930000	23120000	31120180
Chr03	23120000	23645000	ID_0.01_460	0.0422617	.	23120000	23645000	51,160,44
Chr03	23645000	23930000	ID_0.01_461	0.50346	.	23645000	23930000	31120180
Chr03	23930000	24070000	ID_0.01_462	0.0939041	.	23930000	24070000	51,160,44
Chr03	24070000	24415000	ID_0.01_463	-0.122861	.	24070000	24415000	31120180
Chr03	24415000	24570000	ID_0.01_464	0.112697	.	24415000	24570000	51,160,44
Chr03	24570000	24940000	ID_0.01_465	-0.0933285	.	24570000	24940000	31120180
Chr03	24940000	25150000	ID_0.01_466	-0.419432	.	24940000	25150000	51,160,44
Chr03	25150000	25760000	ID_0.01_467	-0.950847	.	25150000	25760000	31120180
Chr03	25760000	25960000	ID_0.01_468	-0.180074	.	25760000	25960000	51,160,44
Chr03	25960000	26210000	ID_0.01_469	-0.242888	.	25960000	26210000	31120180
Chr03	26210000	26290000	ID_0.01_470	-0.170307	.	26210000	26290000	51,160,44
Chr03	26290000	26700000	ID_0.01_471	-0.221145	.	26290000	26700000	31120180
Chr03	26700000	26930000	ID_0.01_472	-0.551112	.	26700000	26930000	51,160,44
Chr03	26930000	27190000	ID_0.01_473	-0.375707	.	26930000	27190000	31120180
Chr03	27190000	27470000	ID_0.01_474	0.222708	.	27190000	27470000	51,160,44
Chr03	27470000	27800000	ID_0.01_475	0.0376396	.	27470000	27800000	31120180
Chr04	2370000	2730000	ID_0.01_476	-0.108109	.	2370000	2730000	51,160,44
Chr04	2730000	3050000	ID_0.01_477	1.05868	.	2730000	3050000	31120180
Chr04	3050000	3260000	ID_0.01_478	0.300057	.	3050000	3260000	51,160,44
Chr04	3260000	4080000	ID_0.01_479	0.276472	.	3260000	4080000	31120180
Chr04	4080000	4260000	ID_0.01_480	0.256273	.	4080000	4260000	51,160,44
Chr04	4260000	4635000	ID_0.01_481	0.292631	.	4260000	4635000	31120180
Chr04	4635000	4970000	ID_0.01_482	0.750742	.	4635000	4970000	51,160,44
Chr04	4970000	5250000	ID_0.01_483	0.364718	.	4970000	5250000	31120180
Chr04	5250000	5460000	ID_0.01_484	0.544206	.	5250000	5460000	51,160,44
Chr04	5460000	5770000	ID_0.01_485	-0.0512829	.	5460000	5770000	31120180
Chr04	5770000	6170000	ID_0.01_486	-0.509624	.	5770000	6170000	51,160,44
Chr04	6170000	6395000	ID_0.01_487	0.20061	.	6170000	6395000	31120180
Chr04	6395000	6660000	ID_0.01_488	0.235547	.	6395000	6660000	51,160,44
Chr04	6660000	6900000	ID_0.01_489	0.0660166	.	6660000	6900000	31120180
Chr04	6900000	7095000	ID_0.01_490	0.584925	.	6900000	7095000	51,160,44
Chr04	7095000	7310000	ID_0.01_491	0.172973	.	7095000	7310000	31120180
Chr04	7310000	7500000	ID_0.01_492	0.455737	.	7310000	7500000	51,160,44
Chr04	7500000	7760000	ID_0.01_493	0.381123	.	7500000	7760000	31120180
Chr04	7760000	8060000	ID_0.01_494	0.875341	.	7760000	8060000	51,160,44
Chr04	8060000	8860000	ID_0.01_495	0.204761	.	8060000	8860000	31120180
Chr04	8860000	9100000	ID_0.01_496	0.181309	.	8860000	9100000	51,160,44
Chr04	9100000	9370000	ID_0.01_497	0.227408	.	9100000	9370000	31120180
Chr04	9370000	9485000	ID_0.01_498	0.232672	.	9370000	9485000	51,160,44
Chr04	9485000	10210000	ID_0.01_499	0.161078	.	9485000	10210000	31120180
Chr04	10210000	10650000	ID_0.01_500	-0.0341137	.	10210000	10650000	51,160,44
Chr04	10650000	10900000	ID_0.01_501	-0.0314474	.	10650000	10900000	31120180
Chr04	10900000	11060000	ID_0.01_502	0.0498852	.	10900000	11060000	51,160,44
Chr04	11060000	11465000	ID_0.01_503	-0.0370659	.	11060000	11465000	31120180
Chr04	11465000	11660000	ID_0.01_504	-0.007127	.	11465000	11660000	51,160,44
Chr04	11660000	12210000	ID_0.01_505	-0.124507	.	11660000	12210000	31120180
Chr04	12210000	12500000	ID_0.01_506	-0.185574	.	12210000	12500000	51,160,44
Chr04	12500000	12690000	ID_0.01_507	0.0995182	.	12500000	12690000	31120180
Chr04	12690000	12920000	ID_0.01_508	0.015818	.	12690000	12920000	51,160,44
Chr04	12920000	13260000	ID_0.01_509	0.115469	.	12920000	13260000	31120180
Chr04	13260000	13620000	ID_0.01_510	-0.115527	.	13260000	13620000	51,160,44
Chr04	13620000	13790000	ID_0.01_511	-0.267053	.	13620000	13790000	31120180
Chr04	13790000	14090000	ID_0.01_512	-0.0599123	.	13790000	14090000	51,160,44
Chr04	14090000	14350000	ID_0.01_513	-0.188831	.	14090000	14350000	31120180
Chr04	14350000	14815000	ID_0.01_514	-0.110747	.	14350000	14815000	51,160,44
Chr04	14815000	14915000	ID_0.01_515	-0.0724913	.	14815000	14915000	31120180
Chr04	14915000	15220000	ID_0.01_516	-0.051604	.	14915000	15220000	51,160,44
Chr04	15220000	15370000	ID_0.01_517	-0.127833	.	15220000	15370000	31120180
Chr04	15370000	15600000	ID_0.01_518	-0.164109	.	15370000	15600000	51,160,44
Chr04	15600000	15750000	ID_0.01_519	0.24206	.	15600000	15750000	31120180
Chr04	15750000	16070000	ID_0.01_520	-0.124157	.	15750000	16070000	51,160,44
Chr04	16070000	16350000	ID_0.01_521	-0.110983	.	16070000	16350000	31120180
Chr04	16350000	16470000	ID_0.01_522	-0.122176	.	16350000	16470000	51,160,44
Chr04	16470000	16970000	ID_0.01_523	-0.155076	.	16470000	16970000	31120180
Chr04	16970000	17340000	ID_0.01_524	-0.208276	.	16970000	17340000	51,160,44
Chr04	17340000	17570000	ID_0.01_525	-0.138923	.	17340000	17570000	31120180
Chr04	17570000	17910000	ID_0.01_526	-0.316106	.	17570000	17910000	51,160,44
Chr04	17910000	18060000	ID_0.01_527	-0.280032	.	17910000	18060000	31120180
Chr04	18060000	18270000	ID_0.01_528	-0.311148	.	18060000	18270000	51,160,44
Chr04	18270000	18560000	ID_0.01_529	-0.232727	.	18270000	18560000	31120180
Chr04	18560000	18700000	ID_0.01_530	-0.405858	.	18560000	18700000	51,160,44
Chr04	18700000	18950000	ID_0.01_531	-0.0911953	.	18700000	18950000	31120180
Chr04	18950000	19235000	ID_0.01_532	-0.674138	.	18950000	19235000	51,160,44
Chr04	19235000	19840000	ID_0.01_533	-0.986213	.	19235000	19840000	31120180
Chr04	19840000	19910000	ID_0.01_534	-0.343385	.	19840000	19910000	51,160,44
Chr04	19910000	20090000	ID_0.01_535	-0.349518	.	19910000	20090000	31120180
Chr04	20090000	20460000	ID_0.01_536	-0.406979	.	20090000	20460000	51,160,44
Chr04	20460000	20820000	ID_0.01_537	-0.385045	.	20460000	20820000	31120180
Chr04	20820000	20970000	ID_0.01_538	-0.0994358	.	20820000	20970000	51,160,44
Chr04	20970000	21310000	ID_0.01_539	-0.066276	.	20970000	21310000	31120180
Chr04	21310000	21970000	ID_0.01_540	-0.470041	.	21310000	21970000	51,160,44
Chr04	21970000	22310000	ID_0.01_541	-0.450906	.	21970000	22310000	31120180
Chr04	22310000	22670000	ID_0.01_542	-0.284373	.	22310000	22670000	51,160,44
Chr04	22670000	22960000	ID_0.01_543	-0.292352	.	22670000	22960000	31120180
Chr04	22960000	23370000	ID_0.01_544	-0.227606	.	22960000	23370000	51,160,44
Chr04	23370000	23460000	ID_0.01_545	-0.364786	.	23370000	23460000	31120180
Chr04	23460000	23710000	ID_0.01_546	-0.285044	.	23460000	23710000	51,160,44
Chr04	23710000	23840000	ID_0.01_547	-0.186093	.	23710000	23840000	31120180
Chr04	23840000	23950000	ID_0.01_548	-0.244014	.	23840000	23950000	51,160,44
Chr04	23950000	24210000	ID_0.01_549	-0.286509	.	23950000	24210000	31120180
Chr04	24210000	24370000	ID_0.01_550	-0.270401	.	24210000	24370000	51,160,44
Chr04	24370000	24560000	ID_0.01_551	-0.325409	.	24370000	24560000	31120180
Chr04	24560000	24840000	ID_0.01_552	-0.133765	.	24560000	24840000	51,160,44
Chr04	24840000	25400000	ID_0.01_553	-0.264615	.	24840000	25400000	31120180
Chr04	25400000	25660000	ID_0.01_554	-0.255802	.	25400000	25660000	51,160,44
Chr04	25660000	25820000	ID_0.01_555	-0.063798	.	25660000	25820000	31120180
Chr04	25820000	26070000	ID_0.01_556	-0.088438	.	25820000	26070000	51,160,44
Chr04	26070000	26295000	ID_0.01_557	-0.113451	.	26070000	26295000	31120180
Chr04	26295000	26430000	ID_0.01_558	-0.0471081	.	26295000	26430000	51,160,44
Chr04	26430000	26750000	ID_0.01_559	-0.0787436	.	26430000	26750000	31120180
Chr04	26750000	27140000	ID_0.01_560	0.0314808	.	26750000	27140000	51,160,44
Chr04	27140000	27380000	ID_0.01_561	0.307464	.	27140000	27380000	31120180
Chr04	27380000	27770000	ID_0.01_562	-0.112522	.	27380000	27770000	51,160,44
Chr04	27770000	27980000	ID_0.01_563	0.0841824	.	27770000	27980000	31120180
Chr04	27980000	28120000	ID_0.01_564	0.42592	.	27980000	28120000	51,160,44
Chr04	28120000	28300000	ID_0.01_565	0.596335	.	28120000	28300000	31120180
Chr04	28300000	28580000	ID_0.01_566	0.0442458	.	28300000	28580000	51,160,44
Chr04	28580000	28900000	ID_0.01_567	-0.249212	.	28580000	28900000	31120180
Chr04	28900000	29240000	ID_0.01_568	-0.167586	.	28900000	29240000	51,160,44
Chr04	29240000	30010000	ID_0.01_569	-0.378555	.	29240000	30010000	31120180
Chr04	30010000	30320000	ID_0.01_570	0.154176	.	30010000	30320000	51,160,44
Chr04	30320000	30640000	ID_0.01_571	0.243388	.	30320000	30640000	31120180
Chr04	30640000	31090000	ID_0.01_572	0.495798	.	30640000	31090000	51,160,44
Chr04	31090000	32430000	ID_0.01_573	0.189866	.	31090000	32430000	31120180
Chr04	32430000	32850000	ID_0.01_574	0.561915	.	32430000	32850000	51,160,44
Chr04	32850000	33730000	ID_0.01_575	0.350097	.	32850000	33730000	31120180
Chr04	33730000	34270000	ID_0.01_576	0.270938	.	33730000	34270000	51,160,44
Chr04	34270000	34940000	ID_0.01_577	0.310753	.	34270000	34940000	31120180
Chr04	34940000	35070000	ID_0.01_578	0.470073	.	34940000	35070000	51,160,44
Chr04	35070000	35300000	ID_0.01_579	0.208166	.	35070000	35300000	31120180
Chr04	35300000	35440000	ID_0.01_580	-0.082497	.	35300000	35440000	51,160,44
Chr04	35440000	35780000	ID_0.01_581	0.0973708	.	35440000	35780000	31120180
Chr04	35780000	36170000	ID_0.01_582	0.743794	.	35780000	36170000	51,160,44
Chr04	36170000	36455000	ID_0.01_583	0.0642923	.	36170000	36455000	31120180
Chr04	36455000	36650000	ID_0.01_584	0.42795	.	36455000	36650000	51,160,44
Chr04	36650000	36850000	ID_0.01_585	0.532562	.	36650000	36850000	31120180
Chr04	36850000	37025000	ID_0.01_586	0.358994	.	36850000	37025000	51,160,44
Chr04	37025000	37220000	ID_0.01_587	0.161826	.	37025000	37220000	31120180
Chr04	37220000	37440000	ID_0.01_588	0.576192	.	37220000	37440000	51,160,44
Chr04	37440000	37700000	ID_0.01_589	0.505719	.	37440000	37700000	31120180
Chr04	37700000	37830000	ID_0.01_590	0.464609	.	37700000	37830000	51,160,44
Chr05	220000	350000	ID_0.01_591	0.185876	.	220000	350000	31120180
Chr05	350000	510000	ID_0.01_592	0.399879	.	350000	510000	51,160,44
Chr05	510000	640000	ID_0.01_593	0.397814	.	510000	640000	31120180
Chr05	640000	1020000	ID_0.01_594	0.340976	.	640000	1020000	51,160,44
Chr05	1020000	1190000	ID_0.01_595	0.318572	.	1020000	1190000	31120180
Chr05	1190000	1450000	ID_0.01_596	0.345176	.	1190000	1450000	51,160,44
Chr05	1450000	1730000	ID_0.01_597	-0.247716	.	1450000	1730000	31120180
Chr05	1730000	1890000	ID_0.01_598	0.204744	.	1730000	1890000	51,160,44
Chr05	1890000	2020000	ID_0.01_599	0.516575	.	1890000	2020000	31120180
Chr05	2020000	2460000	ID_0.01_600	-0.00552915	.	2020000	2460000	51,160,44
Chr05	2460000	2595000	ID_0.01_601	0.00495594	.	2460000	2595000	31120180
Chr05	2595000	2850000	ID_0.01_602	0.359083	.	2595000	2850000	51,160,44
Chr05	2850000	3000000	ID_0.01_603	0.103954	.	2850000	3000000	31120180
Chr05	3000000	3370000	ID_0.01_604	0.258171	.	3000000	3370000	51,160,44
Chr05	3370000	3810000	ID_0.01_605	-0.0639114	.	3370000	3810000	31120180
Chr05	3810000	4630000	ID_0.01_606	0.16768	.	3810000	4630000	51,160,44
Chr05	4630000	4830000	ID_0.01_607	0.129203	.	4630000	4830000	31120180
Chr05	4830000	5030000	ID_0.01_608	-0.169814	.	4830000	5030000	51,160,44
Chr05	5030000	5520000	ID_0.01_609	-0.100788	.	5030000	5520000	31120180
Chr05	5520000	5690000	ID_0.01_610	-0.0636422	.	5520000	5690000	51,160,44
Chr05	5690000	5860000	ID_0.01_611	-0.0275871	.	5690000	5860000	31120180
Chr05	5860000	6050000	ID_0.01_612	0.071684	.	5860000	6050000	51,160,44
Chr05	6050000	6230000	ID_0.01_613	0.0127131	.	6050000	6230000	31120180
Chr05	6230000	6520000	ID_0.01_614	0.0578387	.	6230000	6520000	51,160,44
Chr05	6520000	6950000	ID_0.01_615	-0.16754	.	6520000	6950000	31120180
Chr05	6950000	7230000	ID_0.01_616	-0.067835	.	6950000	7230000	51,160,44
Chr05	7230000	7400000	ID_0.01_617	-0.028199	.	7230000	7400000	31120180
Chr05	7400000	7600000	ID_0.01_618	-0.101744	.	7400000	7600000	51,160,44
Chr05	7600000	7780000	ID_0.01_619	-0.0719408	.	7600000	7780000	31120180
Chr05	7780000	7945000	ID_0.01_620	-0.00955462	.	7780000	7945000	51,160,44
Chr05	7945000	8095000	ID_0.01_621	-0.123486	.	7945000	8095000	31120180
Chr05	8095000	8450000	ID_0.01_622	-0.148097	.	8095000	8450000	51,160,44
Chr05	8450000	8660000	ID_0.01_623	-0.190497	.	8450000	8660000	31120180
Chr05	8660000	8800000	ID_0.01_624	-0.0542925	.	8660000	8800000	51,160,44
Chr05	8800000	9000000	ID_0.01_625	-0.151833	.	8800000	9000000	31120180
Chr05	9000000	9220000	ID_0.01_626	-0.0377353	.	9000000	9220000	51,160,44
Chr05	9220000	9460000	ID_0.01_627	-0.147889	.	9220000	9460000	31120180
Chr05	9460000	9830000	ID_0.01_628	-0.0523212	.	9460000	9830000	51,160,44
Chr05	9830000	9930000	ID_0.01_629	-0.0621396	.	9830000	9930000	31120180
Chr05	9930000	10360000	ID_0.01_630	-0.0889643	.	9930000	10360000	51,160,44
Chr05	10360000	10485000	ID_0.01_631	0.0116986	.	10360000	10485000	31120180
Chr05	10485000	10690000	ID_0.01_632	-0.0317621	.	10485000	10690000	51,160,44
Chr05	10690000	10880000	ID_0.01_633	-0.155682	.	10690000	10880000	31120180
Chr05	10880000	11020000	ID_0.01_634	-0.0693942	.	10880000	11020000	51,160,44
Chr05	11020000	11270000	ID_0.01_635	-0.121173	.	11020000	11270000	31120180
Chr05	11270000	11590000	ID_0.01_636	-0.130397	.	11270000	11590000	51,160,44
Chr05	11590000	11810000	ID_0.01_637	-0.141829	.	11590000	11810000	31120180
Chr05	11810000	12070000	ID_0.01_638	-0.266878	.	11810000	12070000	51,160,44
Chr05	12070000	12280000	ID_0.01_639	-0.0720495	.	12070000	12280000	31120180
Chr05	12280000	12460000	ID_0.01_640	-0.00127099	.	12280000	12460000	51,160,44
Chr05	12460000	12840000	ID_0.01_641	-0.136293	.	12460000	12840000	31120180
Chr05	12840000	12990000	ID_0.01_642	0.0255374	.	12840000	12990000	51,160,44
Chr05	12990000	13130000	ID_0.01_643	-0.143529	.	12990000	13130000	31120180
Chr05	13130000	13490000	ID_0.01_644	-0.116902	.	13130000	13490000	51,160,44
Chr05	13490000	13775000	ID_0.01_645	-0.0121998	.	13490000	13775000	31120180
Chr05	13775000	14095000	ID_0.01_646	-0.232021	.	13775000	14095000	51,160,44
Chr05	14095000	14375000	ID_0.01_647	-0.0510265	.	14095000	14375000	31120180
Chr05	14375000	14770000	ID_0.01_648	-0.0957191	.	14375000	14770000	51,160,44
Chr05	14770000	14940000	ID_0.01_649	0.0220361	.	14770000	14940000	31120180
Chr05	14940000	15285000	ID_0.01_650	-0.0629229	.	14940000	15285000	51,160,44
Chr05	15285000	15520000	ID_0.01_651	-0.125201	.	15285000	15520000	31120180
Chr05	15520000	15630000	ID_0.01_652	-0.224093	.	15520000	15630000	51,160,44
Chr05	15630000	15880000	ID_0.01_653	-0.248532	.	15630000	15880000	31120180
Chr05	15880000	16460000	ID_0.01_654	-0.179341	.	15880000	16460000	51,160,44
Chr05	16460000	16935000	ID_0.01_655	-0.102751	.	16460000	16935000	31120180
Chr05	16935000	17290000	ID_0.01_656	-0.172644	.	16935000	17290000	51,160,44
Chr05	17290000	18290000	ID_0.01_657	-0.0569733	.	17290000	18290000	31120180
Chr05	18290000	18620000	ID_0.01_658	-0.319104	.	18290000	18620000	51,160,44
Chr05	18620000	18910000	ID_0.01_659	-0.525533	.	18620000	18910000	31120180
Chr05	18910000	19225000	ID_0.01_660	-0.801866	.	18910000	19225000	51,160,44
Chr05	19225000	19680000	ID_0.01_661	-0.396369	.	19225000	19680000	31120180
Chr05	19680000	20310000	ID_0.01_662	-0.289041	.	19680000	20310000	51,160,44
Chr05	20310000	20660000	ID_0.01_663	-0.253776	.	20310000	20660000	31120180
Chr05	20660000	21115000	ID_0.01_664	-0.102455	.	20660000	21115000	51,160,44
Chr05	21115000	21430000	ID_0.01_665	-0.156016	.	21115000	21430000	31120180
Chr05	21430000	21870000	ID_0.01_666	-0.17265	.	21430000	21870000	51,160,44
Chr05	21870000	22180000	ID_0.01_667	-0.266265	.	21870000	22180000	31120180
Chr05	22180000	22460000	ID_0.01_668	-0.104072	.	22180000	22460000	51,160,44
Chr05	22460000	23020000	ID_0.01_669	-0.310637	.	22460000	23020000	31120180
Chr05	23020000	23210000	ID_0.01_670	-0.0791365	.	23020000	23210000	51,160,44
Chr05	23210000	23450000	ID_0.01_671	0.0144359	.	23210000	23450000	31120180
Chr05	23450000	23625000	ID_0.01_672	-0.0202555	.	23450000	23625000	51,160,44
Chr05	23625000	23850000	ID_0.01_673	-0.0357162	.	23625000	23850000	31120180
Chr05	23850000	23970000	ID_0.01_674	-0.0576218	.	23850000	23970000	51,160,44
Chr05	23970000	24180000	ID_0.01_675	-0.0968265	.	23970000	24180000	31120180
Chr05	24180000	24590000	ID_0.01_676	-0.0388054	.	24180000	24590000	51,160,44
Chr05	24590000	24825000	ID_0.01_677	-0.145341	.	24590000	24825000	31120180
Chr05	24825000	25020000	ID_0.01_678	-0.127304	.	24825000	25020000	51,160,44
Chr05	25020000	25150000	ID_0.01_679	-0.0172129	.	25020000	25150000	31120180
Chr05	25150000	25420000	ID_0.01_680	0.150509	.	25150000	25420000	51,160,44
Chr05	25420000	26170000	ID_0.01_681	-0.142156	.	25420000	26170000	31120180
Chr05	26170000	26950000	ID_0.01_682	-0.308526	.	26170000	26950000	51,160,44
Chr05	26950000	27590000	ID_0.01_683	-0.24358	.	26950000	27590000	31120180
Chr05	27590000	27920000	ID_0.01_684	-0.146121	.	27590000	27920000	51,160,44
Chr05	27920000	28180000	ID_0.01_685	-0.197295	.	27920000	28180000	31120180
Chr05	28180000	28490000	ID_0.01_686	-0.222085	.	28180000	28490000	51,160,44
Chr05	28490000	28640000	ID_0.01_687	-0.170802	.	28490000	28640000	31120180
Chr05	28640000	28850000	ID_0.01_688	-0.0422861	.	28640000	28850000	51,160,44
Chr05	28850000	29150000	ID_0.01_689	-0.149173	.	28850000	29150000	31120180
Chr05	29150000	29490000	ID_0.01_690	-0.19987	.	29150000	29490000	51,160,44
Chr05	29490000	30000000	ID_0.01_691	-0.183876	.	29490000	30000000	31120180
Chr05	30000000	30280000	ID_0.01_692	-0.00569813	.	30000000	30280000	51,160,44
Chr05	30280000	30555000	ID_0.01_693	-0.174926	.	30280000	30555000	31120180
Chr05	30555000	30690000	ID_0.01_694	-0.161925	.	30555000	30690000	51,160,44
Chr05	30690000	31010000	ID_0.01_695	-0.116201	.	30690000	31010000	31120180
Chr05	31010000	31440000	ID_0.01_696	0.0326371	.	31010000	31440000	51,160,44
Chr05	31440000	31575000	ID_0.01_697	0.204011	.	31440000	31575000	31120180
Chr05	31575000	31660000	ID_0.01_698	-0.013069	.	31575000	31660000	51,160,44
Chr05	31660000	31800000	ID_0.01_699	-0.0373538	.	31660000	31800000	31120180
Chr05	31800000	32010000	ID_0.01_700	0.233025	.	31800000	32010000	51,160,44
Chr05	32010000	32190000	ID_0.01_701	0.473132	.	32010000	32190000	31120180
Chr05	32190000	32290000	ID_0.01_702	0.251231	.	32190000	32290000	51,160,44
Chr05	32290000	32410000	ID_0.01_703	0.0568426	.	32290000	32410000	31120180
Chr05	32410000	32870000	ID_0.01_704	0.262444	.	32410000	32870000	51,160,44
Chr05	32870000	33070000	ID_0.01_705	-0.112425	.	32870000	33070000	31120180
Chr05	33070000	33400000	ID_0.01_706	0.533476	.	33070000	33400000	51,160,44
Chr05	33400000	33555000	ID_0.01_707	0.715011	.	33400000	33555000	31120180
Chr05	33555000	33730000	ID_0.01_708	0.992402	.	33555000	33730000	51,160,44
Chr05	33730000	34010000	ID_0.01_709	0.65162	.	33730000	34010000	31120180
Chr05	34010000	34250000	ID_0.01_710	1.14642	.	34010000	34250000	51,160,44
Chr05	34250000	34390000	ID_0.01_711	0.787512	.	34250000	34390000	31120180
Chr05	34390000	34550000	ID_0.01_712	1.08618	.	34390000	34550000	51,160,44
Chr05	34550000	34750000	ID_0.01_713	1.32333	.	34550000	34750000	31120180
Chr05	34750000	34920000	ID_0.01_714	0.898475	.	34750000	34920000	51,160,44
Chr05	34920000	35400000	ID_0.01_715	0.615502	.	34920000	35400000	31120180
Chr05	35400000	35720000	ID_0.01_716	0.661708	.	35400000	35720000	51,160,44
Chr05	35720000	36170000	ID_0.01_717	0.788579	.	35720000	36170000	31120180
Chr05	36170000	36510000	ID_0.01_718	0.630926	.	36170000	36510000	51,160,44
Chr05	36510000	36740000	ID_0.01_719	0.360471	.	36510000	36740000	31120180
Chr05	36740000	36860000	ID_0.01_720	0.267904	.	36740000	36860000	51,160,44
Chr05	36860000	37130000	ID_0.01_721	0.266143	.	36860000	37130000	31120180
Chr05	37130000	37290000	ID_0.01_722	0.568292	.	37130000	37290000	51,160,44
Chr05	37290000	37510000	ID_0.01_723	0.0711653	.	37290000	37510000	31120180
Chr05	37510000	37870000	ID_0.01_724	0.119003	.	37510000	37870000	51,160,44
Chr05	37870000	38170000	ID_0.01_725	0.00732059	.	37870000	38170000	31120180
Chr05	38170000	38315000	ID_0.01_726	0.934089	.	38170000	38315000	51,160,44
Chr05	38315000	38620000	ID_0.01_727	0.885091	.	38315000	38620000	31120180
Chr05	38620000	38770000	ID_0.01_728	0.640157	.	38620000	38770000	51,160,44
Chr05	38770000	39105000	ID_0.01_729	0.144978	.	38770000	39105000	31120180
Chr05	39105000	39380000	ID_0.01_730	0.597243	.	39105000	39380000	51,160,44
Chr05	39380000	39610000	ID_0.01_731	0.585468	.	39380000	39610000	31120180
Chr05	39610000	39735000	ID_0.01_732	0.249885	.	39610000	39735000	51,160,44
Chr05	39735000	39985000	ID_0.01_733	0.169463	.	39735000	39985000	31120180
Chr05	39985000	40080000	ID_0.01_734	0.183959	.	39985000	40080000	51,160,44
Chr05	40080000	40180000	ID_0.01_735	-0.0383995	.	40080000	40180000	31120180
Chr05	40180000	40640000	ID_0.01_736	0.0404271	.	40180000	40640000	51,160,44
Chr05	40640000	40795000	ID_0.01_737	0.280399	.	40640000	40795000	31120180
Chr06	140000	440000	ID_0.01_738	0.424287	.	140000	440000	51,160,44
Chr06	440000	1160000	ID_0.01_739	0.17348	.	440000	1160000	31120180
Chr06	1160000	1450000	ID_0.01_740	0.577611	.	1160000	1450000	51,160,44
Chr06	1450000	1750000	ID_0.01_741	0.0755025	.	1450000	1750000	31120180
Chr06	1750000	2010000	ID_0.01_742	-0.0423536	.	1750000	2010000	51,160,44
Chr06	2010000	2390000	ID_0.01_743	-0.228104	.	2010000	2390000	31120180
Chr06	2390000	2570000	ID_0.01_744	-0.102321	.	2390000	2570000	51,160,44
Chr06	2570000	2720000	ID_0.01_745	-0.11534	.	2570000	2720000	31120180
Chr06	2720000	2980000	ID_0.01_746	-0.197539	.	2720000	2980000	51,160,44
Chr06	2980000	3260000	ID_0.01_747	0.163116	.	2980000	3260000	31120180
Chr06	3260000	3480000	ID_0.01_748	-0.0437812	.	3260000	3480000	51,160,44
Chr06	3480000	3870000	ID_0.01_749	-0.108002	.	3480000	3870000	31120180
Chr06	3870000	4050000	ID_0.01_750	0.214734	.	3870000	4050000	51,160,44
Chr06	4050000	4255000	ID_0.01_751	0.350752	.	4050000	4255000	31120180
Chr06	4255000	4840000	ID_0.01_752	-0.242695	.	4255000	4840000	51,160,44
Chr06	4840000	5070000	ID_0.01_753	-0.38295	.	4840000	5070000	31120180
Chr06	5070000	5155000	ID_0.01_754	-0.0627035	.	5070000	5155000	51,160,44
Chr06	5155000	5330000	ID_0.01_755	-0.130905	.	5155000	5330000	31120180
Chr06	5330000	5470000	ID_0.01_756	0.0536776	.	5330000	5470000	51,160,44
Chr06	5470000	5820000	ID_0.01_757	0.0801132	.	5470000	5820000	31120180
Chr06	5820000	6480000	ID_0.01_758	-0.111233	.	5820000	6480000	51,160,44
Chr06	6480000	6610000	ID_0.01_759	-0.506701	.	6480000	6610000	31120180
Chr06	6610000	6910000	ID_0.01_760	-0.354	.	6610000	6910000	51,160,44
Chr06	6910000	7330000	ID_0.01_761	-0.388629	.	6910000	7330000	31120180
Chr06	7330000	7415000	ID_0.01_762	-0.239771	.	7330000	7415000	51,160,44
Chr06	7415000	7780000	ID_0.01_763	-0.230631	.	7415000	7780000	31120180
Chr06	7780000	8330000	ID_0.01_764	-0.195086	.	7780000	8330000	51,160,44
Chr06	8330000	8890000	ID_0.01_765	-0.288202	.	8330000	8890000	31120180
Chr06	8890000	9080000	ID_0.01_766	-0.158126	.	8890000	9080000	51,160,44
Chr06	9080000	9210000	ID_0.01_767	0.111538	.	9080000	9210000	31120180
Chr06	9210000	9420000	ID_0.01_768	-0.0316034	.	9210000	9420000	51,160,44
Chr06	9420000	9690000	ID_0.01_769	0.0577302	.	9420000	9690000	31120180
Chr06	9690000	9900000	ID_0.01_770	0.187455	.	9690000	9900000	51,160,44
Chr06	9900000	10280000	ID_0.01_771	-0.217739	.	9900000	10280000	31120180
Chr06	10280000	10590000	ID_0.01_772	-0.310121	.	10280000	10590000	51,160,44
Chr06	10590000	10850000	ID_0.01_773	-0.0957642	.	10590000	10850000	31120180
Chr06	10850000	11430000	ID_0.01_774	-0.0381454	.	10850000	11430000	51,160,44
Chr06	11430000	11600000	ID_0.01_775	-0.220513	.	11430000	11600000	31120180
Chr06	11600000	12170000	ID_0.01_776	-0.106797	.	11600000	12170000	51,160,44
Chr06	12170000	12730000	ID_0.01_777	-0.236066	.	12170000	12730000	31120180
Chr06	12730000	12910000	ID_0.01_778	-0.286208	.	12730000	12910000	51,160,44
Chr06	12910000	13130000	ID_0.01_779	-0.266542	.	12910000	13130000	31120180
Chr06	13130000	13190000	ID_0.01_780	-0.15937	.	13130000	13190000	51,160,44
Chr06	13190000	13720000	ID_0.01_781	-0.194348	.	13190000	13720000	31120180
Chr06	13720000	14050000	ID_0.01_782	-1.0927	.	13720000	14050000	51,160,44
Chr06	14050000	14185000	ID_0.01_783	-0.473618	.	14050000	14185000	31120180
Chr06	14185000	14590000	ID_0.01_784	-0.369995	.	14185000	14590000	51,160,44
Chr06	14590000	14895000	ID_0.01_785	-0.305903	.	14590000	14895000	31120180
Chr06	14895000	15310000	ID_0.01_786	-0.25536	.	14895000	15310000	51,160,44
Chr06	15310000	15560000	ID_0.01_787	-0.146386	.	15310000	15560000	31120180
Chr06	15560000	16050000	ID_0.01_788	-0.284137	.	15560000	16050000	51,160,44
Chr06	16050000	16230000	ID_0.01_789	-0.179181	.	16050000	16230000	31120180
Chr06	16230000	16390000	ID_0.01_790	-0.232806	.	16230000	16390000	51,160,44
Chr06	16390000	16630000	ID_0.01_791	-0.168425	.	16390000	16630000	31120180
Chr06	16630000	16825000	ID_0.01_792	-0.010053	.	16630000	16825000	51,160,44
Chr06	16825000	16980000	ID_0.01_793	-0.0405655	.	16825000	16980000	31120180
Chr06	16980000	17660000	ID_0.01_794	-0.149154	.	16980000	17660000	51,160,44
Chr06	17660000	17900000	ID_0.01_795	-0.33249	.	17660000	17900000	31120180
Chr06	17900000	18055000	ID_0.01_796	-0.11512	.	17900000	18055000	51,160,44
Chr06	18055000	18230000	ID_0.01_797	-0.108547	.	18055000	18230000	31120180
Chr06	18230000	18660000	ID_0.01_798	-0.15643	.	18230000	18660000	51,160,44
Chr06	18660000	18915000	ID_0.01_799	-0.299463	.	18660000	18915000	31120180
Chr06	18915000	19040000	ID_0.01_800	-0.326385	.	18915000	19040000	51,160,44
Chr06	19040000	19290000	ID_0.01_801	-0.329885	.	19040000	19290000	31120180
Chr06	19290000	19520000	ID_0.01_802	-0.304447	.	19290000	19520000	51,160,44
Chr06	19520000	20470000	ID_0.01_803	-0.352246	.	19520000	20470000	31120180
Chr06	20470000	20700000	ID_0.01_804	-0.160171	.	20470000	20700000	51,160,44
Chr06	20700000	20910000	ID_0.01_805	-0.151986	.	20700000	20910000	31120180
Chr06	20910000	21170000	ID_0.01_806	-0.169261	.	20910000	21170000	51,160,44
Chr06	21170000	21400000	ID_0.01_807	-0.171612	.	21170000	21400000	31120180
Chr06	21400000	21770000	ID_0.01_808	-0.109886	.	21400000	21770000	51,160,44
Chr06	21770000	22785000	ID_0.01_809	-0.25295	.	21770000	22785000	31120180
Chr06	22785000	23150000	ID_0.01_810	-0.381308	.	22785000	23150000	51,160,44
Chr06	23150000	23320000	ID_0.01_811	-0.327022	.	23150000	23320000	31120180
Chr06	23320000	23920000	ID_0.01_812	-0.275027	.	23320000	23920000	51,160,44
Chr06	23920000	24180000	ID_0.01_813	0.0554605	.	23920000	24180000	31120180
Chr06	24180000	25100000	ID_0.01_814	-0.109407	.	24180000	25100000	51,160,44
Chr06	25100000	25760000	ID_0.01_815	-0.218475	.	25100000	25760000	31120180
Chr06	25760000	25960000	ID_0.01_816	-0.103321	.	25760000	25960000	51,160,44
Chr06	25960000	26110000	ID_0.01_817	-0.183494	.	25960000	26110000	31120180
Chr06	26110000	26270000	ID_0.01_818	-0.287285	.	26110000	26270000	51,160,44
Chr06	26270000	26470000	ID_0.01_819	-0.164664	.	26270000	26470000	31120180
Chr06	26470000	26890000	ID_0.01_820	-0.301875	.	26470000	26890000	51,160,44
Chr06	26890000	27120000	ID_0.01_821	-0.225085	.	26890000	27120000	31120180
Chr06	27120000	27310000	ID_0.01_822	-0.167016	.	27120000	27310000	51,160,44
Chr06	27310000	27670000	ID_0.01_823	-0.0568354	.	27310000	27670000	31120180
Chr06	27670000	28165000	ID_0.01_824	-0.215836	.	27670000	28165000	51,160,44
Chr06	28165000	28340000	ID_0.01_825	-0.151988	.	28165000	28340000	31120180
Chr06	28340000	28590000	ID_0.01_826	-0.203037	.	28340000	28590000	51,160,44
Chr06	28590000	28815000	ID_0.01_827	-0.0813379	.	28590000	28815000	31120180
Chr06	28815000	29020000	ID_0.01_828	-0.0454063	.	28815000	29020000	51,160,44
Chr06	29020000	29180000	ID_0.01_829	-0.161143	.	29020000	29180000	31120180
Chr06	29180000	29430000	ID_0.01_830	-0.1399	.	29180000	29430000	51,160,44
Chr06	29430000	29540000	ID_0.01_831	-0.246365	.	29430000	29540000	31120180
Chr06	29540000	29785000	ID_0.01_832	-0.13729	.	29540000	29785000	51,160,44
Chr06	29785000	29910000	ID_0.01_833	-0.101623	.	29785000	29910000	31120180
Chr06	29910000	30180000	ID_0.01_834	0.0927662	.	29910000	30180000	51,160,44
Chr06	30180000	30490000	ID_0.01_835	-0.092481	.	30180000	30490000	31120180
Chr06	30490000	30750000	ID_0.01_836	-0.213282	.	30490000	30750000	51,160,44
Chr06	30750000	31085000	ID_0.01_837	0.236922	.	30750000	31085000	31120180
Chr06	31085000	31265000	ID_0.01_838	-0.176666	.	31085000	31265000	51,160,44
Chr06	31265000	31460000	ID_0.01_839	-0.168233	.	31265000	31460000	31120180
Chr06	31460000	31770000	ID_0.01_840	-0.140714	.	31460000	31770000	51,160,44
Chr06	31770000	31980000	ID_0.01_841	0.080713	.	31770000	31980000	31120180
Chr06	31980000	32545000	ID_0.01_842	0.0240914	.	31980000	32545000	51,160,44
Chr06	32545000	32780000	ID_0.01_843	0.00667661	.	32545000	32780000	31120180
Chr06	32780000	32945000	ID_0.01_844	0.0402831	.	32780000	32945000	51,160,44
Chr06	32945000	33060000	ID_0.01_845	-0.105735	.	32945000	33060000	31120180
Chr06	33060000	33160000	ID_0.01_846	0.0917183	.	33060000	33160000	51,160,44
Chr06	33160000	33605000	ID_0.01_847	0.148068	.	33160000	33605000	31120180
Chr06	33605000	33780000	ID_0.01_848	0.0454217	.	33605000	33780000	51,160,44
Chr06	33780000	33955000	ID_0.01_849	0.076664	.	33780000	33955000	31120180
Chr06	33955000	34190000	ID_0.01_850	-0.0528488	.	33955000	34190000	51,160,44
Chr06	34190000	34700000	ID_0.01_851	0.0203385	.	34190000	34700000	31120180
Chr06	34700000	34850000	ID_0.01_852	-0.143243	.	34700000	34850000	51,160,44
Chr06	34850000	35050000	ID_0.01_853	0.323725	.	34850000	35050000	31120180
Chr06	35050000	35210000	ID_0.01_854	0.066707	.	35050000	35210000	51,160,44
Chr06	35210000	35450000	ID_0.01_855	0.0468409	.	35210000	35450000	31120180
Chr06	35450000	35620000	ID_0.01_856	0.222987	.	35450000	35620000	51,160,44
Chr06	35620000	35930000	ID_0.01_857	0.200036	.	35620000	35930000	31120180
Chr06	35930000	36240000	ID_0.01_858	-0.183418	.	35930000	36240000	51,160,44
Chr06	36240000	36420000	ID_0.01_859	-0.00593256	.	36240000	36420000	31120180
Chr06	36420000	36720000	ID_0.01_860	-0.0132964	.	36420000	36720000	51,160,44
Chr06	36720000	36800000	ID_0.01_861	0.331291	.	36720000	36800000	31120180
Chr06	36800000	37420000	ID_0.01_862	0.291561	.	36800000	37420000	51,160,44
Chr06	37420000	37750000	ID_0.01_863	0.0690365	.	37420000	37750000	31120180
Chr06	37750000	38170000	ID_0.01_864	0.156579	.	37750000	38170000	51,160,44
Chr06	38170000	38340000	ID_0.01_865	0.200069	.	38170000	38340000	31120180
Chr06	38340000	38700000	ID_0.01_866	0.23266	.	38340000	38700000	51,160,44
Chr06	38700000	38950000	ID_0.01_867	0.247835	.	38700000	38950000	31120180
Chr06	38950000	39340000	ID_0.01_868	0.337558	.	38950000	39340000	51,160,44
Chr06	39340000	39700000	ID_0.01_869	0.13377	.	39340000	39700000	31120180
Chr06	39700000	40400000	ID_0.01_870	0.130244	.	39700000	40400000	51,160,44
Chr06	40400000	40660000	ID_0.01_871	0.0793889	.	40400000	40660000	31120180
Chr06	40660000	41030000	ID_0.01_872	0.0717515	.	40660000	41030000	51,160,44
Chr06	41030000	41270000	ID_0.01_873	0.154633	.	41030000	41270000	31120180
Chr06	41270000	41620000	ID_0.01_874	0.393754	.	41270000	41620000	51,160,44
Chr06	41620000	41950000	ID_0.01_875	-0.0534502	.	41620000	41950000	31120180
Chr06	41950000	42210000	ID_0.01_876	0.308859	.	41950000	42210000	51,160,44
Chr06	42210000	42520000	ID_0.01_877	0.449443	.	42210000	42520000	31120180
Chr06	42520000	42620000	ID_0.01_878	0.409373	.	42520000	42620000	51,160,44
Chr06	42620000	42740000	ID_0.01_879	0.189363	.	42620000	42740000	31120180
Chr06	42740000	42880000	ID_0.01_880	0.389254	.	42740000	42880000	51,160,44
Chr06	42880000	43165000	ID_0.01_881	0.659821	.	42880000	43165000	31120180
Chr06	43165000	43320000	ID_0.01_882	0.447148	.	43165000	43320000	51,160,44
Chr06	43320000	43620000	ID_0.01_883	0.0976654	.	43320000	43620000	31120180
Chr06	43620000	43680000	ID_0.01_884	0.314931	.	43620000	43680000	51,160,44
Chr06	43680000	44040000	ID_0.01_885	0.298462	.	43680000	44040000	31120180
Chr06	44040000	44220000	ID_0.01_886	0.434941	.	44040000	44220000	51,160,44
Chr06	44220000	44360000	ID_0.01_887	0.339572	.	44220000	44360000	31120180
Chr06	44360000	44630000	ID_0.01_888	0.321895	.	44360000	44630000	51,160,44
Chr06	44630000	44930000	ID_0.01_889	0.660343	.	44630000	44930000	31120180
Chr06	44930000	45530000	ID_0.01_890	1.05733	.	44930000	45530000	51,160,44
Chr06	45530000	45750000	ID_0.01_891	0.608009	.	45530000	45750000	31120180
Chr06	45750000	46030000	ID_0.01_892	0.300073	.	45750000	46030000	51,160,44
Chr06	46030000	46310000	ID_0.01_893	0.506676	.	46030000	46310000	31120180
Chr06	46310000	46500000	ID_0.01_894	0.670083	.	46310000	46500000	51,160,44
Chr06	46500000	46695000	ID_0.01_895	0.563968	.	46500000	46695000	31120180
Chr06	46695000	46920000	ID_0.01_896	0.804758	.	46695000	46920000	51,160,44
Chr06	46920000	47170000	ID_0.01_897	0.673066	.	46920000	47170000	31120180
Chr06	47170000	47450000	ID_0.01_898	0.575958	.	47170000	47450000	51,160,44
Chr06	47450000	47790000	ID_0.01_899	0.688468	.	47450000	47790000	31120180
Chr06	47790000	47970000	ID_0.01_900	0.864384	.	47790000	47970000	51,160,44
Chr06	47970000	48170000	ID_0.01_901	0.657536	.	47970000	48170000	31120180
Chr06	48170000	48340000	ID_0.01_902	0.765507	.	48170000	48340000	51,160,44
Chr06	48340000	48400000	ID_0.01_903	0.453236	.	48340000	48400000	31120180
Chr06	48400000	48630000	ID_0.01_904	0.456038	.	48400000	48630000	51,160,44
Chr06	48630000	48810000	ID_0.01_905	0.566609	.	48630000	48810000	31120180
Chr06	48810000	48970000	ID_0.01_906	0.524626	.	48810000	48970000	51,160,44
Chr06	48970000	49260000	ID_0.01_907	0.883712	.	48970000	49260000	31120180
Chr06	49260000	50050000	ID_0.01_908	0.604893	.	49260000	50050000	51,160,44
Chr06	50050000	50630000	ID_0.01_909	0.313606	.	50050000	50630000	31120180
Chr06	50630000	50850000	ID_0.01_910	0.720391	.	50630000	50850000	51,160,44
Chr06	50850000	51080000	ID_0.01_911	0.288479	.	50850000	51080000	31120180
Chr06	51080000	51310000	ID_0.01_912	0.39587	.	51080000	51310000	51,160,44
Chr07	400000	510000	ID_0.01_913	-0.436043	.	400000	510000	31120180
Chr07	510000	1150000	ID_0.01_914	-0.442329	.	510000	1150000	51,160,44
Chr07	1150000	1430000	ID_0.01_915	-0.4648	.	1150000	1430000	31120180
Chr07	1430000	1730000	ID_0.01_916	0.737692	.	1430000	1730000	51,160,44
Chr07	1730000	1900000	ID_0.01_917	-0.298818	.	1730000	1900000	31120180
Chr07	1900000	2100000	ID_0.01_918	-0.207404	.	1900000	2100000	51,160,44
Chr07	2100000	2320000	ID_0.01_919	-0.141328	.	2100000	2320000	31120180
Chr07	2320000	2620000	ID_0.01_920	0.245694	.	2320000	2620000	51,160,44
Chr07	2620000	2970000	ID_0.01_921	-0.311185	.	2620000	2970000	31120180
Chr07	2970000	3270000	ID_0.01_922	0.0505463	.	2970000	3270000	51,160,44
Chr07	3270000	3560000	ID_0.01_923	-0.172382	.	3270000	3560000	31120180
Chr07	3560000	4110000	ID_0.01_924	-0.198913	.	3560000	4110000	51,160,44
Chr07	4110000	4350000	ID_0.01_925	-0.104319	.	4110000	4350000	31120180
Chr07	4350000	4730000	ID_0.01_926	-0.214475	.	4350000	4730000	51,160,44
Chr07	4730000	4950000	ID_0.01_927	0.34167	.	4730000	4950000	31120180
Chr07	4950000	5290000	ID_0.01_928	0.533153	.	4950000	5290000	51,160,44
Chr07	5290000	5520000	ID_0.01_929	0.32932	.	5290000	5520000	31120180
Chr07	5520000	5800000	ID_0.01_930	0.147134	.	5520000	5800000	51,160,44
Chr07	5800000	6020000	ID_0.01_931	0.254754	.	5800000	6020000	31120180
Chr07	6020000	6110000	ID_0.01_932	0.194855	.	6020000	6110000	51,160,44
Chr07	6110000	6520000	ID_0.01_933	0.209414	.	6110000	6520000	31120180
Chr07	6520000	6820000	ID_0.01_934	0.0558124	.	6520000	6820000	51,160,44
Chr07	6820000	7025000	ID_0.01_935	0.617088	.	6820000	7025000	31120180
Chr07	7025000	7210000	ID_0.01_936	0.168264	.	7025000	7210000	51,160,44
Chr07	7210000	7440000	ID_0.01_937	0.500565	.	7210000	7440000	31120180
Chr07	7440000	7800000	ID_0.01_938	0.219437	.	7440000	7800000	51,160,44
Chr07	7800000	8080000	ID_0.01_939	0.526045	.	7800000	8080000	31120180
Chr07	8080000	8440000	ID_0.01_940	0.399722	.	8080000	8440000	51,160,44
Chr07	8440000	9010000	ID_0.01_941	0.223567	.	8440000	9010000	31120180
Chr07	9010000	9470000	ID_0.01_942	1.01513	.	9010000	9470000	51,160,44
Chr07	9470000	9970000	ID_0.01_943	-0.106349	.	9470000	9970000	31120180
Chr07	9970000	10440000	ID_0.01_944	0.871771	.	9970000	10440000	51,160,44
Chr07	10440000	10950000	ID_0.01_945	0.129363	.	10440000	10950000	31120180
Chr07	10950000	11265000	ID_0.01_946	0.339698	.	10950000	11265000	51,160,44
Chr07	11265000	11575000	ID_0.01_947	0.250337	.	11265000	11575000	31120180
Chr07	11575000	11925000	ID_0.01_948	0.148753	.	11575000	11925000	51,160,44
Chr07	11925000	12510000	ID_0.01_949	-0.038842	.	11925000	12510000	31120180
Chr07	12510000	12820000	ID_0.01_950	0.277431	.	12510000	12820000	51,160,44
Chr07	12820000	13085000	ID_0.01_951	-0.472654	.	12820000	13085000	31120180
Chr07	13085000	13830000	ID_0.01_952	0.436502	.	13085000	13830000	51,160,44
Chr07	13830000	14020000	ID_0.01_953	0.400706	.	13830000	14020000	31120180
Chr07	14020000	14300000	ID_0.01_954	0.459171	.	14020000	14300000	51,160,44
Chr07	14300000	15150000	ID_0.01_955	0.470714	.	14300000	15150000	31120180
Chr07	15150000	15685000	ID_0.01_956	0.0613948	.	15150000	15685000	51,160,44
Chr07	15685000	16140000	ID_0.01_957	0.673807	.	15685000	16140000	31120180
Chr07	16140000	16310000	ID_0.01_958	0.223734	.	16140000	16310000	51,160,44
Chr07	16310000	16490000	ID_0.01_959	0.0425431	.	16310000	16490000	31120180
Chr07	16490000	16650000	ID_0.01_960	-0.100743	.	16490000	16650000	51,160,44
Chr07	16650000	17040000	ID_0.01_961	0.0523454	.	16650000	17040000	31120180
Chr07	17040000	17230000	ID_0.01_962	0.13863	.	17040000	17230000	51,160,44
Chr07	17230000	17695000	ID_0.01_963	0.149186	.	17230000	17695000	31120180
Chr07	17695000	17870000	ID_0.01_964	0.741259	.	17695000	17870000	51,160,44
Chr07	17870000	18010000	ID_0.01_965	0.657006	.	17870000	18010000	31120180
Chr07	18010000	18090000	ID_0.01_966	0.568556	.	18010000	18090000	51,160,44
Chr07	18090000	18430000	ID_0.01_967	0.573782	.	18090000	18430000	31120180
Chr07	18430000	18690000	ID_0.01_968	0.384212	.	18430000	18690000	51,160,44
Chr07	18690000	18870000	ID_0.01_969	0.0641791	.	18690000	18870000	31120180
Chr07	18870000	19450000	ID_0.01_970	0.0972706	.	18870000	19450000	51,160,44
Chr07	19450000	19850000	ID_0.01_971	0.595121	.	19450000	19850000	31120180
Chr07	19850000	20450000	ID_0.01_972	0.169325	.	19850000	20450000	51,160,44
Chr07	20450000	20965000	ID_0.01_973	0.0523819	.	20450000	20965000	31120180
Chr07	20965000	21075000	ID_0.01_974	0.0179601	.	20965000	21075000	51,160,44
Chr07	21075000	21250000	ID_0.01_975	0.461313	.	21075000	21250000	31120180
Chr07	21250000	21430000	ID_0.01_976	0.181529	.	21250000	21430000	51,160,44
Chr07	21430000	22000000	ID_0.01_977	0.117735	.	21430000	22000000	31120180
Chr07	22000000	22280000	ID_0.01_978	0.333417	.	22000000	22280000	51,160,44
Chr07	22280000	22780000	ID_0.01_979	0.587247	.	22280000	22780000	31120180
Chr07	22780000	23015000	ID_0.01_980	-0.0808073	.	22780000	23015000	51,160,44
Chr07	23015000	23185000	ID_0.01_981	0.25016	.	23015000	23185000	31120180
Chr07	23185000	23725000	ID_0.01_982	0.0853389	.	23185000	23725000	51,160,44
Chr07	23725000	23910000	ID_0.01_983	0.724834	.	23725000	23910000	31120180
Chr07	23910000	24160000	ID_0.01_984	0.441347	.	23910000	24160000	51,160,44
Chr07	24160000	24420000	ID_0.01_985	0.154345	.	24160000	24420000	31120180
Chr07	24420000	24930000	ID_0.01_986	-0.231689	.	24420000	24930000	51,160,44
Chr07	24930000	25130000	ID_0.01_987	-0.0204769	.	24930000	25130000	31120180
Chr07	25130000	25595000	ID_0.01_988	0.0639157	.	25130000	25595000	51,160,44
Chr07	25595000	25760000	ID_0.01_989	-0.00853394	.	25595000	25760000	31120180
Chr07	25760000	26160000	ID_0.01_990	0.143294	.	25760000	26160000	51,160,44
Chr07	26160000	26310000	ID_0.01_991	0.0310581	.	26160000	26310000	31120180
Chr07	26310000	26930000	ID_0.01_992	-0.183773	.	26310000	26930000	51,160,44
Chr07	26930000	27190000	ID_0.01_993	-0.0588158	.	26930000	27190000	31120180
Chr07	27190000	27540000	ID_0.01_994	-0.29798	.	27190000	27540000	51,160,44
Chr07	27540000	27970000	ID_0.01_995	-0.248952	.	27540000	27970000	31120180
Chr07	27970000	28130000	ID_0.01_996	-0.129626	.	27970000	28130000	51,160,44
Chr07	28130000	28500000	ID_0.01_997	-0.310608	.	28130000	28500000	31120180
Chr07	28500000	28800000	ID_0.01_998	0.0193142	.	28500000	28800000	51,160,44
Chr07	28800000	29120000	ID_0.01_999	-0.30049	.	28800000	29120000	31120180
Chr07	29120000	29310000	ID_0.01_1000	-0.20156	.	29120000	29310000	51,160,44
Chr07	29310000	29510000	ID_0.01_1001	-0.183869	.	29310000	29510000	31120180
Chr07	29510000	29630000	ID_0.01_1002	-0.262591	.	29510000	29630000	51,160,44
Chr07	29630000	30070000	ID_0.01_1003	-0.139784	.	29630000	30070000	31120180
Chr07	30070000	30290000	ID_0.01_1004	-0.297922	.	30070000	30290000	51,160,44
Chr07	30290000	30550000	ID_0.01_1005	-0.265086	.	30290000	30550000	31120180
Chr07	30550000	30790000	ID_0.01_1006	-0.190743	.	30550000	30790000	51,160,44
Chr07	30790000	31230000	ID_0.01_1007	-0.184558	.	30790000	31230000	31120180
Chr07	31230000	31810000	ID_0.01_1008	-0.240031	.	31230000	31810000	51,160,44
Chr07	31810000	32020000	ID_0.01_1009	-0.138162	.	31810000	32020000	31120180
Chr07	32020000	32170000	ID_0.01_1010	-0.193482	.	32020000	32170000	51,160,44
Chr07	32170000	32380000	ID_0.01_1011	-0.299543	.	32170000	32380000	31120180
Chr07	32380000	32820000	ID_0.01_1012	-0.335509	.	32380000	32820000	51,160,44
Chr07	32820000	33090000	ID_0.01_1013	-0.448114	.	32820000	33090000	31120180
Chr07	33090000	33305000	ID_0.01_1014	-0.344075	.	33090000	33305000	51,160,44
Chr07	33305000	33560000	ID_0.01_1015	-0.383245	.	33305000	33560000	31120180
Chr07	33560000	33840000	ID_0.01_1016	-0.500381	.	33560000	33840000	51,160,44
Chr07	33840000	33940000	ID_0.01_1017	-0.411401	.	33840000	33940000	31120180
Chr07	33940000	34300000	ID_0.01_1018	-0.40064	.	33940000	34300000	51,160,44
Chr07	34300000	34520000	ID_0.01_1019	-0.344149	.	34300000	34520000	31120180
Chr07	34520000	34950000	ID_0.01_1020	-0.55215	.	34520000	34950000	51,160,44
Chr07	34950000	35360000	ID_0.01_1021	-0.316755	.	34950000	35360000	31120180
Chr07	35360000	35850000	ID_0.01_1022	-0.308935	.	35360000	35850000	51,160,44
Chr07	35850000	36065000	ID_0.01_1023	-0.482225	.	35850000	36065000	31120180
Chr07	36065000	36280000	ID_0.01_1024	-0.358436	.	36065000	36280000	51,160,44
Chr07	36280000	36490000	ID_0.01_1025	-0.328463	.	36280000	36490000	31120180
Chr07	36490000	36680000	ID_0.01_1026	-0.230095	.	36490000	36680000	51,160,44
Chr07	36680000	36870000	ID_0.01_1027	-0.252662	.	36680000	36870000	31120180
Chr07	36870000	37340000	ID_0.01_1028	-0.282837	.	36870000	37340000	51,160,44
Chr07	37340000	37500000	ID_0.01_1029	-0.366387	.	37340000	37500000	31120180
Chr07	37500000	37720000	ID_0.01_1030	-0.371823	.	37500000	37720000	51,160,44
Chr08	215000	300000	ID_0.01_1031	-0.380465	.	215000	300000	31120180
Chr08	300000	490000	ID_0.01_1032	-0.262272	.	300000	490000	51,160,44
Chr08	490000	1055000	ID_0.01_1033	-0.221517	.	490000	1055000	31120180
Chr08	1055000	1450000	ID_0.01_1034	-0.441501	.	1055000	1450000	51,160,44
Chr08	1450000	1720000	ID_0.01_1035	-0.215112	.	1450000	1720000	31120180
Chr08	1720000	1980000	ID_0.01_1036	-0.236914	.	1720000	1980000	51,160,44
Chr08	1980000	2240000	ID_0.01_1037	-0.433241	.	1980000	2240000	31120180
Chr08	2240000	2350000	ID_0.01_1038	-0.377442	.	2240000	2350000	51,160,44
Chr08	2350000	2660000	ID_0.01_1039	-0.332097	.	2350000	2660000	31120180
Chr08	2660000	2900000	ID_0.01_1040	-0.233939	.	2660000	2900000	51,160,44
Chr08	2900000	3180000	ID_0.01_1041	-0.400475	.	2900000	3180000	31120180
Chr08	3180000	3300000	ID_0.01_1042	-0.272983	.	3180000	3300000	51,160,44
Chr08	3300000	3500000	ID_0.01_1043	-0.260769	.	3300000	3500000	31120180
Chr08	3500000	3830000	ID_0.01_1044	-0.0843253	.	3500000	3830000	51,160,44
Chr08	3830000	3990000	ID_0.01_1045	-0.151733	.	3830000	3990000	31120180
Chr08	3990000	4190000	ID_0.01_1046	-0.0471776	.	3990000	4190000	51,160,44
Chr08	4190000	4450000	ID_0.01_1047	-0.00477785	.	4190000	4450000	31120180
Chr08	4450000	4630000	ID_0.01_1048	-0.0924141	.	4450000	4630000	51,160,44
Chr08	4630000	4895000	ID_0.01_1049	-0.112539	.	4630000	4895000	31120180
Chr08	4895000	5180000	ID_0.01_1050	-0.149363	.	4895000	5180000	51,160,44
Chr08	5180000	5560000	ID_0.01_1051	-0.125143	.	5180000	5560000	31120180
Chr08	5560000	5720000	ID_0.01_1052	-0.109538	.	5560000	5720000	51,160,44
Chr08	5720000	5900000	ID_0.01_1053	-0.147195	.	5720000	5900000	31120180
Chr08	5900000	6060000	ID_0.01_1054	-0.0428008	.	5900000	6060000	51,160,44
Chr08	6060000	6250000	ID_0.01_1055	0.124811	.	6060000	6250000	31120180
Chr08	6250000	6455000	ID_0.01_1056	0.146695	.	6250000	6455000	51,160,44
Chr08	6455000	6710000	ID_0.01_1057	0.0661161	.	6455000	6710000	31120180
Chr08	6710000	7040000	ID_0.01_1058	-0.22479	.	6710000	7040000	51,160,44
Chr08	7040000	7390000	ID_0.01_1059	-0.0842692	.	7040000	7390000	31120180
Chr08	7390000	7630000	ID_0.01_1060	0.128703	.	7390000	7630000	51,160,44
Chr08	7630000	7890000	ID_0.01_1061	-0.155749	.	7630000	7890000	31120180
Chr08	7890000	8440000	ID_0.01_1062	0.112423	.	7890000	8440000	51,160,44
Chr08	8440000	8630000	ID_0.01_1063	-0.0376235	.	8440000	8630000	31120180
Chr08	8630000	8840000	ID_0.01_1064	0.109005	.	8630000	8840000	51,160,44
Chr08	8840000	8910000	ID_0.01_1065	0.0564864	.	8840000	8910000	31120180
Chr08	8910000	9650000	ID_0.01_1066	0.11434	.	8910000	9650000	51,160,44
Chr08	9650000	10190000	ID_0.01_1067	0.366623	.	9650000	10190000	31120180
Chr08	10190000	11010000	ID_0.01_1068	0.270636	.	10190000	11010000	51,160,44
Chr08	11010000	11850000	ID_0.01_1069	0.321123	.	11010000	11850000	31120180
Chr08	11850000	12130000	ID_0.01_1070	0.715671	.	11850000	12130000	51,160,44
Chr08	12130000	12460000	ID_0.01_1071	-0.120574	.	12130000	12460000	31120180
Chr08	12460000	12700000	ID_0.01_1072	1.58738	.	12460000	12700000	51,160,44
Chr08	12700000	12870000	ID_0.01_1073	0.70387	.	12700000	12870000	31120180
Chr08	12870000	13140000	ID_0.01_1074	0.831177	.	12870000	13140000	51,160,44
Chr08	13140000	13900000	ID_0.01_1075	0.566383	.	13140000	13900000	31120180
Chr08	13900000	14240000	ID_0.01_1076	0.583391	.	13900000	14240000	51,160,44
Chr08	14240000	14765000	ID_0.01_1077	0.487874	.	14240000	14765000	31120180
Chr08	14765000	14930000	ID_0.01_1078	-0.27707	.	14765000	14930000	51,160,44
Chr08	14930000	15140000	ID_0.01_1079	0.107557	.	14930000	15140000	31120180
Chr08	15140000	15420000	ID_0.01_1080	-0.145954	.	15140000	15420000	51,160,44
Chr08	15420000	15740000	ID_0.01_1081	-0.107113	.	15420000	15740000	31120180
Chr08	15740000	15930000	ID_0.01_1082	-0.0638361	.	15740000	15930000	51,160,44
Chr08	15930000	16040000	ID_0.01_1083	0.154315	.	15930000	16040000	31120180
Chr08	16040000	16300000	ID_0.01_1084	0.190361	.	16040000	16300000	51,160,44
Chr08	16300000	16500000	ID_0.01_1085	-0.13482	.	16300000	16500000	31120180
Chr08	16500000	16700000	ID_0.01_1086	0.0234303	.	16500000	16700000	51,160,44
Chr08	16700000	17165000	ID_0.01_1087	0.256706	.	16700000	17165000	31120180
Chr08	17165000	17430000	ID_0.01_1088	-0.261429	.	17165000	17430000	51,160,44
Chr08	17430000	17680000	ID_0.01_1089	-0.0593195	.	17430000	17680000	31120180
Chr08	17680000	17850000	ID_0.01_1090	0.503408	.	17680000	17850000	51,160,44
Chr08	17850000	18090000	ID_0.01_1091	-0.172829	.	17850000	18090000	31120180
Chr08	18090000	18320000	ID_0.01_1092	0.147595	.	18090000	18320000	51,160,44
Chr08	18320000	18505000	ID_0.01_1093	0.123305	.	18320000	18505000	31120180
Chr08	18505000	18620000	ID_0.01_1094	0.164847	.	18505000	18620000	51,160,44
Chr08	18620000	19025000	ID_0.01_1095	-0.0124546	.	18620000	19025000	31120180
Chr08	19025000	19140000	ID_0.01_1096	-0.0348316	.	19025000	19140000	51,160,44
Chr08	19140000	19460000	ID_0.01_1097	-0.0523389	.	19140000	19460000	31120180
Chr08	19460000	19650000	ID_0.01_1098	0.132867	.	19460000	19650000	51,160,44
Chr08	19650000	20145000	ID_0.01_1099	-0.116838	.	19650000	20145000	31120180
Chr08	20145000	20780000	ID_0.01_1100	-0.00293784	.	20145000	20780000	51,160,44
Chr08	20780000	21060000	ID_0.01_1101	0.260244	.	20780000	21060000	31120180
Chr08	21060000	21200000	ID_0.01_1102	0.103168	.	21060000	21200000	51,160,44
Chr08	21200000	21430000	ID_0.01_1103	-0.140355	.	21200000	21430000	31120180
Chr08	21430000	21560000	ID_0.01_1104	0.0206756	.	21430000	21560000	51,160,44
Chr08	21560000	21760000	ID_0.01_1105	0.0815185	.	21560000	21760000	31120180
Chr08	21760000	21840000	ID_0.01_1106	-0.0181451	.	21760000	21840000	51,160,44
Chr08	21840000	22310000	ID_0.01_1107	-0.0400756	.	21840000	22310000	31120180
Chr08	22310000	22990000	ID_0.01_1108	-0.21052	.	22310000	22990000	51,160,44
Chr08	22990000	23280000	ID_0.01_1109	-0.166824	.	22990000	23280000	31120180
Chr08	23280000	23410000	ID_0.01_1110	-0.176128	.	23280000	23410000	51,160,44
Chr08	23410000	23595000	ID_0.01_1111	-0.122705	.	23410000	23595000	31120180
Chr08	23595000	24380000	ID_0.01_1112	-0.225095	.	23595000	24380000	51,160,44
Chr08	24380000	24565000	ID_0.01_1113	-0.214393	.	24380000	24565000	31120180
Chr08	24565000	24965000	ID_0.01_1114	-0.162697	.	24565000	24965000	51,160,44
Chr09	200000	460000	ID_0.01_1115	-0.454209	.	200000	460000	31120180
Chr09	460000	780000	ID_0.01_1116	-0.475185	.	460000	780000	51,160,44
Chr09	780000	1000000	ID_0.01_1117	-0.34597	.	780000	1000000	31120180
Chr09	1000000	1150000	ID_0.01_1118	-0.110206	.	1000000	1150000	51,160,44
Chr09	1150000	1380000	ID_0.01_1119	-0.205474	.	1150000	1380000	31120180
Chr09	1380000	1700000	ID_0.01_1120	0.00166974	.	1380000	1700000	51,160,44
Chr09	1700000	1980000	ID_0.01_1121	-0.231022	.	1700000	1980000	31120180
Chr09	1980000	2110000	ID_0.01_1122	-0.0408964	.	1980000	2110000	51,160,44
Chr09	2110000	2380000	ID_0.01_1123	-0.0898276	.	2110000	2380000	31120180
Chr09	2380000	2480000	ID_0.01_1124	-0.226435	.	2380000	2480000	51,160,44
Chr09	2480000	2670000	ID_0.01_1125	-0.201836	.	2480000	2670000	31120180
Chr09	2670000	2960000	ID_0.01_1126	0.00321825	.	2670000	2960000	51,160,44
Chr09	2960000	3240000	ID_0.01_1127	-0.213281	.	2960000	3240000	31120180
Chr09	3240000	3450000	ID_0.01_1128	-0.204456	.	3240000	3450000	51,160,44
Chr09	3450000	4000000	ID_0.01_1129	-0.323572	.	3450000	4000000	31120180
Chr09	4000000	4210000	ID_0.01_1130	-0.102987	.	4000000	4210000	51,160,44
Chr09	4210000	4480000	ID_0.01_1131	0.0940745	.	4210000	4480000	31120180
Chr09	4480000	4620000	ID_0.01_1132	0.084293	.	4480000	4620000	51,160,44
Chr09	4620000	4900000	ID_0.01_1133	-0.143857	.	4620000	4900000	31120180
Chr09	4900000	5240000	ID_0.01_1134	-0.125122	.	4900000	5240000	51,160,44
Chr09	5240000	5765000	ID_0.01_1135	0.227218	.	5240000	5765000	31120180
Chr09	5765000	6050000	ID_0.01_1136	0.279005	.	5765000	6050000	51,160,44
Chr09	6050000	6410000	ID_0.01_1137	0.278889	.	6050000	6410000	31120180
Chr09	6410000	6775000	ID_0.01_1138	0.107471	.	6410000	6775000	51,160,44
Chr09	6775000	6950000	ID_0.01_1139	-0.0298753	.	6775000	6950000	31120180
Chr09	6950000	7210000	ID_0.01_1140	0.197753	.	6950000	7210000	51,160,44
Chr09	7210000	7480000	ID_0.01_1141	0.390048	.	7210000	7480000	31120180
Chr09	7480000	7650000	ID_0.01_1142	0.175372	.	7480000	7650000	51,160,44
Chr09	7650000	7860000	ID_0.01_1143	0.0805091	.	7650000	7860000	31120180
Chr09	7860000	8260000	ID_0.01_1144	0.0311304	.	7860000	8260000	51,160,44
Chr09	8260000	8405000	ID_0.01_1145	-0.0469059	.	8260000	8405000	31120180
Chr09	8405000	8650000	ID_0.01_1146	0.0597031	.	8405000	8650000	51,160,44
Chr09	8650000	9020000	ID_0.01_1147	-0.103778	.	8650000	9020000	31120180
Chr09	9020000	9220000	ID_0.01_1148	1.04608	.	9020000	9220000	51,160,44
Chr09	9220000	9650000	ID_0.01_1149	0.660922	.	9220000	9650000	31120180
Chr09	9650000	9820000	ID_0.01_1150	-0.251894	.	9650000	9820000	51,160,44
Chr09	9820000	9940000	ID_0.01_1151	0.185803	.	9820000	9940000	31120180
Chr09	9940000	10170000	ID_0.01_1152	0.311685	.	9940000	10170000	51,160,44
Chr09	10170000	10405000	ID_0.01_1153	0.0586497	.	10170000	10405000	31120180
Chr09	10405000	10730000	ID_0.01_1154	-0.265094	.	10405000	10730000	51,160,44
Chr09	10730000	11090000	ID_0.01_1155	0.156948	.	10730000	11090000	31120180
Chr09	11090000	11320000	ID_0.01_1156	0.0433922	.	11090000	11320000	51,160,44
Chr09	11320000	11490000	ID_0.01_1157	0.181577	.	11320000	11490000	31120180
Chr09	11490000	11680000	ID_0.01_1158	0.144583	.	11490000	11680000	51,160,44
Chr09	11680000	11885000	ID_0.01_1159	0.238104	.	11680000	11885000	31120180
Chr09	11885000	12715000	ID_0.01_1160	0.123948	.	11885000	12715000	51,160,44
Chr09	12715000	12990000	ID_0.01_1161	0.00429619	.	12715000	12990000	31120180
Chr09	12990000	13270000	ID_0.01_1162	0.38732	.	12990000	13270000	51,160,44
Chr09	13270000	13460000	ID_0.01_1163	0.79569	.	13270000	13460000	31120180
Chr09	13460000	13710000	ID_0.01_1164	0.205321	.	13460000	13710000	51,160,44
Chr09	13710000	13910000	ID_0.01_1165	0.34353	.	13710000	13910000	31120180
Chr09	13910000	14040000	ID_0.01_1166	0.109543	.	13910000	14040000	51,160,44
Chr09	14040000	14205000	ID_0.01_1167	0.201834	.	14040000	14205000	31120180
Chr09	14205000	14940000	ID_0.01_1168	0.519853	.	14205000	14940000	51,160,44
Chr09	14940000	15335000	ID_0.01_1169	-0.203929	.	14940000	15335000	31120180
Chr09	15335000	16270000	ID_0.01_1170	0.0727214	.	15335000	16270000	51,160,44
Chr09	16270000	16620000	ID_0.01_1171	0.251055	.	16270000	16620000	31120180
Chr09	16620000	16950000	ID_0.01_1172	1.08437	.	16620000	16950000	51,160,44
Chr09	16950000	17210000	ID_0.01_1173	0.249056	.	16950000	17210000	31120180
Chr09	17210000	17515000	ID_0.01_1174	0.717851	.	17210000	17515000	51,160,44
Chr09	17515000	17820000	ID_0.01_1175	0.762726	.	17515000	17820000	31120180
Chr09	17820000	18205000	ID_0.01_1176	0.612337	.	17820000	18205000	51,160,44
Chr09	18205000	18580000	ID_0.01_1177	0.504021	.	18205000	18580000	31120180
Chr09	18580000	18970000	ID_0.01_1178	0.0980291	.	18580000	18970000	51,160,44
Chr09	18970000	19200000	ID_0.01_1179	0.350008	.	18970000	19200000	31120180
Chr09	19200000	19640000	ID_0.01_1180	0.335439	.	19200000	19640000	51,160,44
Chr09	19640000	19920000	ID_0.01_1181	0.271919	.	19640000	19920000	31120180
Chr09	19920000	20250000	ID_0.01_1182	0.692905	.	19920000	20250000	51,160,44
Chr09	20250000	20495000	ID_0.01_1183	0.111382	.	20250000	20495000	31120180
Chr09	20495000	20860000	ID_0.01_1184	0.26286	.	20495000	20860000	51,160,44
Chr09	20860000	21050000	ID_0.01_1185	0.307283	.	20860000	21050000	31120180
Chr09	21050000	21475000	ID_0.01_1186	0.418651	.	21050000	21475000	51,160,44
Chr09	21475000	21770000	ID_0.01_1187	0.13042	.	21475000	21770000	31120180
Chr09	21770000	21960000	ID_0.01_1188	0.200266	.	21770000	21960000	51,160,44
Chr09	21960000	22310000	ID_0.01_1189	0.50387	.	21960000	22310000	31120180
Chr09	22310000	22470000	ID_0.01_1190	0.341383	.	22310000	22470000	51,160,44
Chr09	22470000	22770000	ID_0.01_1191	0.114828	.	22470000	22770000	31120180
Chr09	22770000	23100000	ID_0.01_1192	0.0603981	.	22770000	23100000	51,160,44
Chr09	23100000	24000000	ID_0.01_1193	0.0743673	.	23100000	24000000	31120180
Chr09	24000000	24380000	ID_0.01_1194	0.43907	.	24000000	24380000	51,160,44
Chr09	24380000	24770000	ID_0.01_1195	0.00803024	.	24380000	24770000	31120180
Chr09	24770000	24850000	ID_0.01_1196	0.497933	.	24770000	24850000	51,160,44
Chr09	24850000	25300000	ID_0.01_1197	0.544667	.	24850000	25300000	31120180
Chr09	25300000	25980000	ID_0.01_1198	0.537271	.	25300000	25980000	51,160,44
Chr09	25980000	26180000	ID_0.01_1199	0.193479	.	25980000	26180000	31120180
Chr09	26180000	26580000	ID_0.01_1200	0.304504	.	26180000	26580000	51,160,44
Chr09	26580000	26800000	ID_0.01_1201	0.621926	.	26580000	26800000	31120180
Chr09	26800000	27070000	ID_0.01_1202	0.444347	.	26800000	27070000	51,160,44
Chr09	27070000	27210000	ID_0.01_1203	0.00264318	.	27070000	27210000	31120180
Chr09	27210000	27410000	ID_0.01_1204	0.175267	.	27210000	27410000	51,160,44
Chr09	27410000	27510000	ID_0.01_1205	0.00265387	.	27410000	27510000	31120180
Chr09	27510000	28180000	ID_0.01_1206	0.0760454	.	27510000	28180000	51,160,44
Chr09	28180000	28280000	ID_0.01_1207	0.00767901	.	28180000	28280000	31120180
Chr09	28280000	28430000	ID_0.01_1208	0.136518	.	28280000	28430000	51,160,44
Chr09	28430000	28600000	ID_0.01_1209	0.268079	.	28430000	28600000	31120180
Chr09	28600000	28790000	ID_0.01_1210	0.389144	.	28600000	28790000	51,160,44
Chr09	28790000	29030000	ID_0.01_1211	0.121974	.	28790000	29030000	31120180
Chr09	29030000	29270000	ID_0.01_1212	0.138458	.	29030000	29270000	51,160,44
Chr09	29270000	29420000	ID_0.01_1213	-0.110722	.	29270000	29420000	31120180
Chr09	29420000	29820000	ID_0.01_1214	0.0985755	.	29420000	29820000	51,160,44
Chr09	29820000	29970000	ID_0.01_1215	-0.134769	.	29820000	29970000	31120180
Chr09	29970000	30190000	ID_0.01_1216	0.121572	.	29970000	30190000	51,160,44
Chr09	30190000	30410000	ID_0.01_1217	0.218377	.	30190000	30410000	31120180
Chr09	30410000	30750000	ID_0.01_1218	0.259481	.	30410000	30750000	51,160,44
Chr09	30750000	31030000	ID_0.01_1219	-0.365655	.	30750000	31030000	31120180
Chr09	31030000	31200000	ID_0.01_1220	-0.0552774	.	31030000	31200000	51,160,44
Chr09	31200000	31350000	ID_0.01_1221	-0.101176	.	31200000	31350000	31120180
Chr09	31350000	31690000	ID_0.01_1222	-0.193888	.	31350000	31690000	51,160,44
Chr09	31690000	31880000	ID_0.01_1223	0.203089	.	31690000	31880000	31120180
Chr09	31880000	32240000	ID_0.01_1224	0.0328264	.	31880000	32240000	51,160,44
Chr09	32240000	32640000	ID_0.01_1225	-0.172532	.	32240000	32640000	31120180
Chr09	32640000	32960000	ID_0.01_1226	0.00647317	.	32640000	32960000	51,160,44
Chr09	32960000	33260000	ID_0.01_1227	-0.166192	.	32960000	33260000	31120180
Chr09	33260000	33560000	ID_0.01_1228	-0.319895	.	33260000	33560000	51,160,44
Chr09	33560000	33850000	ID_0.01_1229	0.246255	.	33560000	33850000	31120180
Chr09	33850000	34150000	ID_0.01_1230	-0.101193	.	33850000	34150000	51,160,44
Chr09	34150000	34440000	ID_0.01_1231	-0.636349	.	34150000	34440000	31120180
Chr09	34440000	34710000	ID_0.01_1232	-0.290218	.	34440000	34710000	51,160,44
Chr09	34710000	34880000	ID_0.01_1233	-0.334455	.	34710000	34880000	31120180
Chr09	34880000	35290000	ID_0.01_1234	-0.31198	.	34880000	35290000	51,160,44
Chr09	35290000	35550000	ID_0.01_1235	-0.253899	.	35290000	35550000	31120180
Chr09	35550000	35800000	ID_0.01_1236	-0.244261	.	35550000	35800000	51,160,44
Chr09	35800000	35980000	ID_0.01_1237	-0.327286	.	35800000	35980000	31120180
Chr09	35980000	36120000	ID_0.01_1238	-0.231464	.	35980000	36120000	51,160,44
Chr09	36120000	36335000	ID_0.01_1239	-0.226117	.	36120000	36335000	31120180
Chr09	36335000	36725000	ID_0.01_1240	-0.440604	.	36335000	36725000	51,160,44
Chr09	36725000	36850000	ID_0.01_1241	-0.333465	.	36725000	36850000	31120180
Chr09	36850000	37050000	ID_0.01_1242	-0.276257	.	36850000	37050000	51,160,44
Chr09	37050000	37780000	ID_0.01_1243	-0.30463	.	37050000	37780000	31120180
Chr09	37780000	38130000	ID_0.01_1244	-0.153549	.	37780000	38130000	51,160,44
Chr09	38130000	38730000	ID_0.01_1245	-0.390854	.	38130000	38730000	31120180
Chr09	38730000	39040000	ID_0.01_1246	-0.42338	.	38730000	39040000	51,160,44
Chr09	39040000	39250000	ID_0.01_1247	-0.0892002	.	39040000	39250000	31120180
Chr09	39250000	39430000	ID_0.01_1248	-0.104205	.	39250000	39430000	51,160,44
Chr09	39430000	39690000	ID_0.01_1249	-0.334341	.	39430000	39690000	31120180
Chr09	39690000	39790000	ID_0.01_1250	-0.275974	.	39690000	39790000	51,160,44
Chr09	39790000	40005000	ID_0.01_1251	-0.309515	.	39790000	40005000	31120180
Chr09	40005000	40460000	ID_0.01_1252	-0.372912	.	40005000	40460000	51,160,44
Chr09	40460000	41290000	ID_0.01_1253	-0.244873	.	40460000	41290000	31120180
Chr09	41290000	41450000	ID_0.01_1254	-0.0121953	.	41290000	41450000	51,160,44
Chr09	41450000	41680000	ID_0.01_1255	-0.234701	.	41450000	41680000	31120180
Chr09	41680000	41820000	ID_0.01_1256	-0.301709	.	41680000	41820000	51,160,44
Chr09	41820000	41870000	ID_0.01_1257	-0.358837	.	41820000	41870000	31120180
Chr09	41870000	42790000	ID_0.01_1258	-0.313999	.	41870000	42790000	51,160,44
Chr09	42790000	43055000	ID_0.01_1259	-0.454056	.	42790000	43055000	31120180
Chr09	43055000	43330000	ID_0.01_1260	-0.349505	.	43055000	43330000	51,160,44
Chr09	43330000	43500000	ID_0.01_1261	-0.305827	.	43330000	43500000	31120180
Chr09	43500000	43795000	ID_0.01_1262	-0.139685	.	43500000	43795000	51,160,44
Chr09	43795000	44155000	ID_0.01_1263	-0.29922	.	43795000	44155000	31120180
Chr09	44155000	44680000	ID_0.01_1264	-0.345846	.	44155000	44680000	51,160,44
Chr09	44680000	44900000	ID_0.01_1265	-0.307985	.	44680000	44900000	31120180
Chr09	44900000	45350000	ID_0.01_1266	-0.245742	.	44900000	45350000	51,160,44
Chr09	45350000	45825000	ID_0.01_1267	-0.420865	.	45350000	45825000	31120180
Chr09	45825000	46550000	ID_0.01_1268	-0.418679	.	45825000	46550000	51,160,44
Chr09	46550000	46660000	ID_0.01_1269	-0.278969	.	46550000	46660000	31120180
Chr09	46660000	47410000	ID_0.01_1270	-0.324805	.	46660000	47410000	51,160,44
Chr09	47410000	47480000	ID_0.01_1271	-0.377129	.	47410000	47480000	31120180
Chr09	47480000	47950000	ID_0.01_1272	-0.402236	.	47480000	47950000	51,160,44
Chr09	47950000	48200000	ID_0.01_1273	-0.249173	.	47950000	48200000	31120180
Chr09	48200000	48420000	ID_0.01_1274	-0.230375	.	48200000	48420000	51,160,44
Chr09	48420000	48610000	ID_0.01_1275	-0.192201	.	48420000	48610000	31120180
Chr09	48610000	48880000	ID_0.01_1276	-0.375878	.	48610000	48880000	51,160,44
Chr09	48880000	49380000	ID_0.01_1277	-0.234737	.	48880000	49380000	31120180
Chr10	290000	635000	ID_0.01_1278	-0.299632	.	290000	635000	51,160,44
Chr10	635000	815000	ID_0.01_1279	-0.345759	.	635000	815000	31120180
Chr10	815000	1225000	ID_0.01_1280	-0.438779	.	815000	1225000	51,160,44
Chr10	1225000	1730000	ID_0.01_1281	-0.931181	.	1225000	1730000	31120180
Chr10	1730000	1940000	ID_0.01_1282	-0.465752	.	1730000	1940000	51,160,44
Chr10	1940000	2240000	ID_0.01_1283	-0.355668	.	1940000	2240000	31120180
Chr10	2240000	2530000	ID_0.01_1284	-0.41151	.	2240000	2530000	51,160,44
Chr10	2530000	3060000	ID_0.01_1285	-0.275819	.	2530000	3060000	31120180
Chr10	3060000	3245000	ID_0.01_1286	-0.357152	.	3060000	3245000	51,160,44
Chr10	3245000	3470000	ID_0.01_1287	-0.279664	.	3245000	3470000	31120180
Chr10	3470000	3840000	ID_0.01_1288	-0.316142	.	3470000	3840000	51,160,44
Chr10	3840000	4215000	ID_0.01_1289	-0.309249	.	3840000	4215000	31120180
Chr10	4215000	4765000	ID_0.01_1290	-0.408803	.	4215000	4765000	51,160,44
Chr10	4765000	5430000	ID_0.01_1291	-0.230945	.	4765000	5430000	31120180
Chr10	5430000	5500000	ID_0.01_1292	-0.39698	.	5430000	5500000	51,160,44
Chr10	5500000	5670000	ID_0.01_1293	-0.38633	.	5500000	5670000	31120180
Chr10	5670000	5885000	ID_0.01_1294	-0.387785	.	5670000	5885000	51,160,44
Chr10	5885000	6020000	ID_0.01_1295	-0.322416	.	5885000	6020000	31120180
Chr10	6020000	6360000	ID_0.01_1296	-0.272462	.	6020000	6360000	51,160,44
Chr10	6360000	6620000	ID_0.01_1297	-0.394565	.	6360000	6620000	31120180
Chr10	6620000	7245000	ID_0.01_1298	-0.364684	.	6620000	7245000	51,160,44
Chr10	7245000	7515000	ID_0.01_1299	-0.322956	.	7245000	7515000	31120180
Chr10	7515000	7780000	ID_0.01_1300	-0.271712	.	7515000	7780000	51,160,44
Chr10	7780000	8090000	ID_0.01_1301	-0.0967603	.	7780000	8090000	31120180
Chr10	8090000	8280000	ID_0.01_1302	-0.463614	.	8090000	8280000	51,160,44
Chr10	8280000	8490000	ID_0.01_1303	-0.294243	.	8280000	8490000	31120180
Chr10	8490000	8540000	ID_0.01_1304	-0.293478	.	8490000	8540000	51,160,44
Chr10	8540000	8660000	ID_0.01_1305	-0.287585	.	8540000	8660000	31120180
Chr10	8660000	8810000	ID_0.01_1306	-0.348156	.	8660000	8810000	51,160,44
Chr10	8810000	9245000	ID_0.01_1307	-0.363039	.	8810000	9245000	31120180
Chr10	9245000	9970000	ID_0.01_1308	-0.364037	.	9245000	9970000	51,160,44
Chr10	9970000	10120000	ID_0.01_1309	-0.36406	.	9970000	10120000	31120180
Chr10	10120000	10200000	ID_0.01_1310	-0.320478	.	10120000	10200000	51,160,44
Chr10	10200000	10420000	ID_0.01_1311	-0.300984	.	10200000	10420000	31120180
Chr10	10420000	10770000	ID_0.01_1312	-0.15803	.	10420000	10770000	51,160,44
Chr10	10770000	10970000	ID_0.01_1313	-0.587609	.	10770000	10970000	31120180
Chr10	10970000	11490000	ID_0.01_1314	-0.266501	.	10970000	11490000	51,160,44
Chr10	11490000	11720000	ID_0.01_1315	-0.361403	.	11490000	11720000	31120180
Chr10	11720000	12050000	ID_0.01_1316	-0.192876	.	11720000	12050000	51,160,44
Chr10	12050000	12210000	ID_0.01_1317	-0.319178	.	12050000	12210000	31120180
Chr10	12210000	12490000	ID_0.01_1318	-0.338391	.	12210000	12490000	51,160,44
Chr10	12490000	12870000	ID_0.01_1319	-0.429232	.	12490000	12870000	31120180
Chr10	12870000	13140000	ID_0.01_1320	-0.2811	.	12870000	13140000	51,160,44
Chr10	13140000	13420000	ID_0.01_1321	-0.24646	.	13140000	13420000	31120180
Chr10	13420000	13690000	ID_0.01_1322	-0.372924	.	13420000	13690000	51,160,44
Chr10	13690000	14110000	ID_0.01_1323	-0.282577	.	13690000	14110000	31120180
Chr10	14110000	14300000	ID_0.01_1324	-0.408505	.	14110000	14300000	51,160,44
Chr10	14300000	14540000	ID_0.01_1325	-0.338535	.	14300000	14540000	31120180
Chr10	14540000	14720000	ID_0.01_1326	-0.143946	.	14540000	14720000	51,160,44
Chr10	14720000	15270000	ID_0.01_1327	-0.367409	.	14720000	15270000	31120180
Chr10	15270000	15450000	ID_0.01_1328	-0.246591	.	15270000	15450000	51,160,44
Chr10	15450000	15700000	ID_0.01_1329	-0.21801	.	15450000	15700000	31120180
Chr10	15700000	16060000	ID_0.01_1330	-0.205792	.	15700000	16060000	51,160,44
Chr10	16060000	16280000	ID_0.01_1331	-0.151055	.	16060000	16280000	31120180
Chr10	16280000	16600000	ID_0.01_1332	0.0718329	.	16280000	16600000	51,160,44
Chr10	16600000	16860000	ID_0.01_1333	-0.25731	.	16600000	16860000	31120180
Chr10	16860000	17130000	ID_0.01_1334	-0.0667251	.	16860000	17130000	51,160,44
Chr10	17130000	17260000	ID_0.01_1335	-0.0235745	.	17130000	17260000	31120180
Chr10	17260000	17580000	ID_0.01_1336	-0.223577	.	17260000	17580000	51,160,44
Chr10	17580000	18080000	ID_0.01_1337	-0.480869	.	17580000	18080000	31120180
Chr10	18080000	18300000	ID_0.01_1338	-0.183335	.	18080000	18300000	51,160,44
Chr10	18300000	18400000	ID_0.01_1339	-0.0640643	.	18300000	18400000	31120180
Chr10	18400000	18650000	ID_0.01_1340	0.00691299	.	18400000	18650000	51,160,44
Chr10	18650000	18750000	ID_0.01_1341	-0.149339	.	18650000	18750000	31120180
Chr10	18750000	18980000	ID_0.01_1342	-0.140381	.	18750000	18980000	51,160,44
Chr10	18980000	19180000	ID_0.01_1343	-0.155791	.	18980000	19180000	31120180
Chr10	19180000	19360000	ID_0.01_1344	-0.205381	.	19180000	19360000	51,160,44
Chr10	19360000	19610000	ID_0.01_1345	0.102657	.	19360000	19610000	31120180
Chr10	19610000	19780000	ID_0.01_1346	0.0589383	.	19610000	19780000	51,160,44
Chr10	19780000	20200000	ID_0.01_1347	-0.0265727	.	19780000	20200000	31120180
Chr10	20200000	20410000	ID_0.01_1348	-0.22165	.	20200000	20410000	51,160,44
Chr10	20410000	20520000	ID_0.01_1349	-0.248972	.	20410000	20520000	31120180
Chr10	20520000	21075000	ID_0.01_1350	-0.184657	.	20520000	21075000	51,160,44
Chr10	21075000	21620000	ID_0.01_1351	-0.2226	.	21075000	21620000	31120180
Chr10	21620000	22520000	ID_0.01_1352	0.461961	.	21620000	22520000	51,160,44
Chr10	22520000	22630000	ID_0.01_1353	0.0865554	.	22520000	22630000	31120180
Chr10	22630000	22800000	ID_0.01_1354	-0.0250291	.	22630000	22800000	51,160,44
Chr10	22800000	23140000	ID_0.01_1355	0.0601979	.	22800000	23140000	31120180
Chr10	23140000	23280000	ID_0.01_1356	0.569389	.	23140000	23280000	51,160,44
Chr10	23280000	23550000	ID_0.01_1357	0.566947	.	23280000	23550000	31120180
Chr10	23550000	23610000	ID_0.01_1358	0.1524	.	23550000	23610000	51,160,44
Chr10	23610000	23970000	ID_0.01_1359	0.166599	.	23610000	23970000	31120180
Chr10	23970000	24070000	ID_0.01_1360	-0.0751934	.	23970000	24070000	51,160,44
Chr10	24070000	24310000	ID_0.01_1361	-0.124269	.	24070000	24310000	31120180
Chr10	24310000	24540000	ID_0.01_1362	0.359717	.	24310000	24540000	51,160,44
Chr10	24540000	24790000	ID_0.01_1363	0.387264	.	24540000	24790000	31120180
Chr10	24790000	25145000	ID_0.01_1364	0.478946	.	24790000	25145000	51,160,44
Chr10	25145000	25230000	ID_0.01_1365	0.193956	.	25145000	25230000	31120180
Chr10	25230000	25530000	ID_0.01_1366	0.166095	.	25230000	25530000	51,160,44
Chr10	25530000	25720000	ID_0.01_1367	0.180541	.	25530000	25720000	31120180
Chr10	25720000	26080000	ID_0.01_1368	0.0601622	.	25720000	26080000	51,160,44
Chr10	26080000	26240000	ID_0.01_1369	0.353102	.	26080000	26240000	31120180
Chr10	26240000	26460000	ID_0.01_1370	0.194376	.	26240000	26460000	51,160,44
Chr10	26460000	26690000	ID_0.01_1371	0.633315	.	26460000	26690000	31120180
Chr10	26690000	26990000	ID_0.01_1372	0.303846	.	26690000	26990000	51,160,44
Chr10	26990000	27520000	ID_0.01_1373	0.150826	.	26990000	27520000	31120180
Chr10	27520000	27710000	ID_0.01_1374	0.0974789	.	27520000	27710000	51,160,44
Chr10	27710000	27940000	ID_0.01_1375	0.231362	.	27710000	27940000	31120180
Chr10	27940000	28370000	ID_0.01_1376	0.200844	.	27940000	28370000	51,160,44
Chr10	28370000	28660000	ID_0.01_1377	0.207092	.	28370000	28660000	31120180
Chr10	28660000	28930000	ID_0.01_1378	0.299291	.	28660000	28930000	51,160,44
Chr10	28930000	29540000	ID_0.01_1379	0.728778	.	28930000	29540000	31120180
Chr10	29540000	29760000	ID_0.01_1380	0.31775	.	29540000	29760000	51,160,44
Chr10	29760000	29915000	ID_0.01_1381	0.149626	.	29760000	29915000	31120180
Chr10	29915000	30080000	ID_0.01_1382	0.241742	.	29915000	30080000	51,160,44
Chr10	30080000	30510000	ID_0.01_1383	0.277417	.	30080000	30510000	31120180
Chr10	30510000	30955000	ID_0.01_1384	0.463057	.	30510000	30955000	51,160,44
Chr10	30955000	31320000	ID_0.01_1385	0.354787	.	30955000	31320000	31120180
Chr10	31320000	31645000	ID_0.01_1386	0.577748	.	31320000	31645000	51,160,44
Chr10	31645000	31980000	ID_0.01_1387	0.111816	.	31645000	31980000	31120180
Chr10	31980000	32270000	ID_0.01_1388	0.881871	.	31980000	32270000	51,160,44
Chr10	32270000	32670000	ID_0.01_1389	-0.0458601	.	32270000	32670000	31120180
Chr10	32670000	32850000	ID_0.01_1390	0.363857	.	32670000	32850000	51,160,44
Chr10	32850000	33000000	ID_0.01_1391	0.146792	.	32850000	33000000	31120180
Chr10	33000000	33490000	ID_0.01_1392	0.0177697	.	33000000	33490000	51,160,44
Chr10	33490000	33740000	ID_0.01_1393	0.618022	.	33490000	33740000	31120180
Chr10	33740000	34050000	ID_0.01_1394	0.703967	.	33740000	34050000	51,160,44
Chr10	34050000	34160000	ID_0.01_1395	0.60318	.	34050000	34160000	31120180
Chr10	34160000	34630000	ID_0.01_1396	0.656016	.	34160000	34630000	51,160,44
Chr10	34630000	34760000	ID_0.01_1397	0.456101	.	34630000	34760000	31120180
Chr10	34760000	34890000	ID_0.01_1398	0.206885	.	34760000	34890000	51,160,44
Chr10	34890000	35370000	ID_0.01_1399	0.28196	.	34890000	35370000	31120180
Chr10	35370000	35500000	ID_0.01_1400	0.00837779	.	35370000	35500000	51,160,44
Chr10	35500000	35750000	ID_0.01_1401	0.371036	.	35500000	35750000	31120180
Chr10	35750000	36365000	ID_0.01_1402	0.32942	.	35750000	36365000	51,160,44
Chr10	36365000	36495000	ID_0.01_1403	0.664556	.	36365000	36495000	31120180
Chr10	36495000	37055000	ID_0.01_1404	0.421422	.	36495000	37055000	51,160,44
Chr10	37055000	37340000	ID_0.01_1405	0.0402924	.	37055000	37340000	31120180
Chr10	37340000	37580000	ID_0.01_1406	0.277592	.	37340000	37580000	51,160,44
Chr10	37580000	37780000	ID_0.01_1407	0.281828	.	37580000	37780000	31120180
Chr10	37780000	38410000	ID_0.01_1408	0.334203	.	37780000	38410000	51,160,44
Chr10	38410000	38600000	ID_0.01_1409	0.708883	.	38410000	38600000	31120180
Chr10	38600000	38935000	ID_0.01_1410	0.808008	.	38600000	38935000	51,160,44
Chr10	38935000	39640000	ID_0.01_1411	0.774282	.	38935000	39640000	31120180
Chr10	39640000	39795000	ID_0.01_1412	0.33605	.	39640000	39795000	51,160,44
Chr11	750000	1290000	ID_0.01_1413	-0.629743	.	750000	1290000	31120180
Chr11	1290000	1530000	ID_0.01_1414	-0.362875	.	1290000	1530000	51,160,44
Chr11	1530000	2070000	ID_0.01_1415	-0.433107	.	1530000	2070000	31120180
Chr11	2070000	2250000	ID_0.01_1416	-0.387082	.	2070000	2250000	51,160,44
Chr11	2250000	2520000	ID_0.01_1417	-0.51074	.	2250000	2520000	31120180
Chr11	2520000	2890000	ID_0.01_1418	-0.444472	.	2520000	2890000	51,160,44
Chr11	2890000	3090000	ID_0.01_1419	-0.363915	.	2890000	3090000	31120180
Chr11	3090000	3380000	ID_0.01_1420	-0.391757	.	3090000	3380000	51,160,44
Chr11	3380000	3570000	ID_0.01_1421	-0.348392	.	3380000	3570000	31120180
Chr11	3570000	3820000	ID_0.01_1422	-0.33395	.	3570000	3820000	51,160,44
Chr11	3820000	4340000	ID_0.01_1423	-0.343719	.	3820000	4340000	31120180
Chr11	4340000	4770000	ID_0.01_1424	-0.316064	.	4340000	4770000	51,160,44
Chr11	4770000	5015000	ID_0.01_1425	-0.366771	.	4770000	5015000	31120180
Chr11	5015000	5320000	ID_0.01_1426	-0.208977	.	5015000	5320000	51,160,44
Chr11	5320000	5625000	ID_0.01_1427	-0.171145	.	5320000	5625000	31120180
Chr11	5625000	6140000	ID_0.01_1428	-0.354269	.	5625000	6140000	51,160,44
Chr11	6140000	6370000	ID_0.01_1429	-0.112189	.	6140000	6370000	31120180
Chr11	6370000	6750000	ID_0.01_1430	-0.332886	.	6370000	6750000	51,160,44
Chr11	6750000	7220000	ID_0.01_1431	-0.348487	.	6750000	7220000	31120180
Chr11	7220000	7810000	ID_0.01_1432	-0.602358	.	7220000	7810000	51,160,44
Chr11	7810000	8240000	ID_0.01_1433	-0.34046	.	7810000	8240000	31120180
Chr11	8240000	8560000	ID_0.01_1434	-0.00652829	.	8240000	8560000	51,160,44
Chr11	8560000	8910000	ID_0.01_1435	-0.236038	.	8560000	8910000	31120180
Chr11	8910000	9190000	ID_0.01_1436	-0.11363	.	8910000	9190000	51,160,44
Chr11	9190000	9310000	ID_0.01_1437	-0.133339	.	9190000	9310000	31120180
Chr11	9310000	9600000	ID_0.01_1438	-0.00125787	.	9310000	9600000	51,160,44
Chr11	9600000	9790000	ID_0.01_1439	-0.353255	.	9600000	9790000	31120180
Chr11	9790000	10145000	ID_0.01_1440	-0.0128072	.	9790000	10145000	51,160,44
Chr11	10145000	10430000	ID_0.01_1441	0.0746853	.	10145000	10430000	31120180
Chr11	10430000	10680000	ID_0.01_1442	0.24324	.	10430000	10680000	51,160,44
Chr11	10680000	10960000	ID_0.01_1443	0.497319	.	10680000	10960000	31120180
Chr11	10960000	11080000	ID_0.01_1444	0.0446862	.	10960000	11080000	51,160,44
Chr11	11080000	11430000	ID_0.01_1445	0.117723	.	11080000	11430000	31120180
Chr11	11430000	11570000	ID_0.01_1446	-0.25186	.	11430000	11570000	51,160,44
Chr11	11570000	11680000	ID_0.01_1447	-0.19022	.	11570000	11680000	31120180
Chr11	11680000	11790000	ID_0.01_1448	-0.436291	.	11680000	11790000	51,160,44
Chr11	11790000	12055000	ID_0.01_1449	-0.454478	.	11790000	12055000	31120180
Chr11	12055000	12320000	ID_0.01_1450	-0.114681	.	12055000	12320000	51,160,44
Chr11	12320000	12660000	ID_0.01_1451	-0.0458458	.	12320000	12660000	31120180
Chr11	12660000	13210000	ID_0.01_1452	-0.345044	.	12660000	13210000	51,160,44
Chr11	13210000	13595000	ID_0.01_1453	0.289507	.	13210000	13595000	31120180
Chr11	13595000	13740000	ID_0.01_1454	0.455884	.	13595000	13740000	51,160,44
Chr11	13740000	14160000	ID_0.01_1455	0.405186	.	13740000	14160000	31120180
Chr11	14160000	14465000	ID_0.01_1456	-0.231557	.	14160000	14465000	51,160,44
Chr11	14465000	14590000	ID_0.01_1457	0.0686868	.	14465000	14590000	31120180
Chr11	14590000	14860000	ID_0.01_1458	0.268906	.	14590000	14860000	51,160,44
Chr11	14860000	15440000	ID_0.01_1459	0.0940812	.	14860000	15440000	31120180
Chr11	15440000	15550000	ID_0.01_1460	-0.179469	.	15440000	15550000	51,160,44
Chr11	15550000	15770000	ID_0.01_1461	-0.170047	.	15550000	15770000	31120180
Chr11	15770000	16120000	ID_0.01_1462	0.448884	.	15770000	16120000	51,160,44
Chr11	16120000	16470000	ID_0.01_1463	0.234995	.	16120000	16470000	31120180
Chr11	16470000	16820000	ID_0.01_1464	0.543614	.	16470000	16820000	51,160,44
Chr11	16820000	16900000	ID_0.01_1465	0.239219	.	16820000	16900000	31120180
Chr11	16900000	17380000	ID_0.01_1466	0.252839	.	16900000	17380000	51,160,44
Chr11	17380000	17510000	ID_0.01_1467	0.0235397	.	17380000	17510000	31120180
Chr11	17510000	17770000	ID_0.01_1468	0.0549542	.	17510000	17770000	51,160,44
Chr11	17770000	17905000	ID_0.01_1469	-0.0132618	.	17770000	17905000	31120180
Chr11	17905000	18450000	ID_0.01_1470	0.0647526	.	17905000	18450000	51,160,44
Chr11	18450000	18540000	ID_0.01_1471	0.267161	.	18450000	18540000	31120180
Chr11	18540000	19100000	ID_0.01_1472	0.350663	.	18540000	19100000	51,160,44
Chr11	19100000	19530000	ID_0.01_1473	-0.193318	.	19100000	19530000	31120180
Chr11	19530000	19930000	ID_0.01_1474	0.365837	.	19530000	19930000	51,160,44
Chr11	19930000	20190000	ID_0.01_1475	0.101415	.	19930000	20190000	31120180
Chr11	20190000	20650000	ID_0.01_1476	0.408699	.	20190000	20650000	51,160,44
Chr11	20650000	21250000	ID_0.01_1477	0.912778	.	20650000	21250000	31120180
Chr11	21250000	21690000	ID_0.01_1478	0.220147	.	21250000	21690000	51,160,44
Chr11	21690000	21910000	ID_0.01_1479	0.662255	.	21690000	21910000	31120180
Chr11	21910000	22185000	ID_0.01_1480	0.241128	.	21910000	22185000	51,160,44
Chr11	22185000	22650000	ID_0.01_1481	0.465552	.	22185000	22650000	31120180
Chr11	22650000	22820000	ID_0.01_1482	0.242927	.	22650000	22820000	51,160,44
Chr11	22820000	23070000	ID_0.01_1483	0.495209	.	22820000	23070000	31120180
Chr11	23070000	23580000	ID_0.01_1484	0.062033	.	23070000	23580000	51,160,44
Chr11	23580000	24065000	ID_0.01_1485	0.124613	.	23580000	24065000	31120180
Chr11	24065000	24360000	ID_0.01_1486	0.620793	.	24065000	24360000	51,160,44
Chr11	24360000	24770000	ID_0.01_1487	0.103004	.	24360000	24770000	31120180
Chr11	24770000	25280000	ID_0.01_1488	0.55318	.	24770000	25280000	51,160,44
Chr11	25280000	25720000	ID_0.01_1489	0.545269	.	25280000	25720000	31120180
Chr11	25720000	25960000	ID_0.01_1490	0.284998	.	25720000	25960000	51,160,44
Chr11	25960000	26110000	ID_0.01_1491	0.718884	.	25960000	26110000	31120180
Chr11	26110000	26380000	ID_0.01_1492	0.502539	.	26110000	26380000	51,160,44
Chr11	26380000	26610000	ID_0.01_1493	0.468413	.	26380000	26610000	31120180
Chr11	26610000	26760000	ID_0.01_1494	-0.0190842	.	26610000	26760000	51,160,44
Chr11	26760000	26980000	ID_0.01_1495	0.482584	.	26760000	26980000	31120180
Chr11	26980000	27220000	ID_0.01_1496	0.712212	.	26980000	27220000	51,160,44
Chr11	27220000	27560000	ID_0.01_1497	0.422238	.	27220000	27560000	31120180
Chr11	27560000	28300000	ID_0.01_1498	0.104159	.	27560000	28300000	51,160,44
Chr11	28300000	28580000	ID_0.01_1499	0.562918	.	28300000	28580000	31120180
Chr11	28580000	29150000	ID_0.01_1500	0.133983	.	28580000	29150000	51,160,44
Chr11	29150000	29770000	ID_0.01_1501	-0.206048	.	29150000	29770000	31120180
Chr11	29770000	30590000	ID_0.01_1502	-0.335024	.	29770000	30590000	51,160,44
Chr11	30590000	30970000	ID_0.01_1503	-0.00684709	.	30590000	30970000	31120180
Chr11	30970000	31140000	ID_0.01_1504	0.319938	.	30970000	31140000	51,160,44
Chr11	31140000	31370000	ID_0.01_1505	0.0730795	.	31140000	31370000	31120180
Chr11	31370000	31630000	ID_0.01_1506	0.463351	.	31370000	31630000	51,160,44
Chr11	31630000	31800000	ID_0.01_1507	0.0105467	.	31630000	31800000	31120180
Chr11	31800000	32350000	ID_0.01_1508	0.0476063	.	31800000	32350000	51,160,44
Chr11	32350000	32530000	ID_0.01_1509	-0.138511	.	32350000	32530000	31120180
Chr11	32530000	32830000	ID_0.01_1510	0.0420029	.	32530000	32830000	51,160,44
Chr11	32830000	33020000	ID_0.01_1511	0.184007	.	32830000	33020000	31120180
Chr11	33020000	33235000	ID_0.01_1512	0.219095	.	33020000	33235000	51,160,44
Chr11	33235000	33460000	ID_0.01_1513	0.14974	.	33235000	33460000	31120180
Chr11	33460000	33680000	ID_0.01_1514	0.125881	.	33460000	33680000	51,160,44
Chr11	33680000	34250000	ID_0.01_1515	-0.0464205	.	33680000	34250000	31120180
Chr11	34250000	34440000	ID_0.01_1516	0.300775	.	34250000	34440000	51,160,44
Chr11	34440000	34670000	ID_0.01_1517	-0.0128501	.	34440000	34670000	31120180
Chr11	34670000	34910000	ID_0.01_1518	0.127444	.	34670000	34910000	51,160,44
Chr11	34910000	35430000	ID_0.01_1519	-0.103094	.	34910000	35430000	31120180
Chr11	35430000	35775000	ID_0.01_1520	-0.163198	.	35430000	35775000	51,160,44
Chr11	35775000	36130000	ID_0.01_1521	-0.178726	.	35775000	36130000	31120180
Chr11	36130000	36270000	ID_0.01_1522	-0.0263889	.	36130000	36270000	51,160,44
Chr11	36270000	36575000	ID_0.01_1523	-0.0989984	.	36270000	36575000	31120180
Chr11	36575000	36850000	ID_0.01_1524	-0.79867	.	36575000	36850000	51,160,44
Chr11	36850000	37180000	ID_0.01_1525	-0.196566	.	36850000	37180000	31120180
Chr11	37180000	37600000	ID_0.01_1526	-0.300019	.	37180000	37600000	51,160,44
Chr11	37600000	37780000	ID_0.01_1527	-0.0258631	.	37600000	37780000	31120180
Chr11	37780000	37980000	ID_0.01_1528	-0.254609	.	37780000	37980000	51,160,44
Chr11	37980000	38290000	ID_0.01_1529	0.228532	.	37980000	38290000	31120180
Chr11	38290000	38680000	ID_0.01_1530	0.000538733	.	38290000	38680000	51,160,44
Chr11	38680000	38780000	ID_0.01_1531	-0.188674	.	38680000	38780000	31120180
Chr11	38780000	39200000	ID_0.01_1532	-0.159676	.	38780000	39200000	51,160,44
Chr11	39200000	39700000	ID_0.01_1533	-0.283399	.	39200000	39700000	31120180
Chr11	39700000	39860000	ID_0.01_1534	-0.361797	.	39700000	39860000	51,160,44
Chr11	39860000	40360000	ID_0.01_1535	-0.204243	.	39860000	40360000	31120180
Chr11	40360000	40530000	ID_0.01_1536	-0.343126	.	40360000	40530000	51,160,44
Chr11	40530000	40740000	ID_0.01_1537	-0.262038	.	40530000	40740000	31120180
Chr11	40740000	40870000	ID_0.01_1538	-0.392557	.	40740000	40870000	51,160,44
Chr11	40870000	41120000	ID_0.01_1539	-0.38616	.	40870000	41120000	31120180
Chr11	41120000	41330000	ID_0.01_1540	-0.29375	.	41120000	41330000	51,160,44
Chr11	41330000	41470000	ID_0.01_1541	-0.103076	.	41330000	41470000	31120180
Chr11	41470000	41770000	ID_0.01_1542	-0.15117	.	41470000	41770000	51,160,44
Chr11	41770000	42300000	ID_0.01_1543	-0.189445	.	41770000	42300000	31120180
Chr11	42300000	42500000	ID_0.01_1544	-0.391337	.	42300000	42500000	51,160,44
Chr11	42500000	43290000	ID_0.01_1545	-0.164472	.	42500000	43290000	31120180
Chr11	43290000	43435000	ID_0.01_1546	-0.129955	.	43290000	43435000	51,160,44
Chr11	43435000	43750000	ID_0.01_1547	-0.30485	.	43435000	43750000	31120180
Chr11	43750000	43980000	ID_0.01_1548	-0.307481	.	43750000	43980000	51,160,44

## Sheet: G. max TAD domains
Gm01	240000	390000	ID_0.01_1	-0.886819	.	240000	390000	31120180
Gm01	390000	790000	ID_0.01_2	-0.555135	.	390000	790000	51,160,44
Gm01	790000	970000	ID_0.01_3	-0.411448	.	790000	970000	31120180
Gm01	970000	1050000	ID_0.01_4	-0.454053	.	970000	1050000	51,160,44
Gm01	1050000	1510000	ID_0.01_5	-0.501231	.	1050000	1510000	31120180
Gm01	1510000	1860000	ID_0.01_6	-0.420955	.	1510000	1860000	51,160,44
Gm01	1860000	2020000	ID_0.01_7	-0.00729204	.	1860000	2020000	31120180
Gm01	2020000	2160000	ID_0.01_8	0.0679922	.	2020000	2160000	51,160,44
Gm01	2160000	2340000	ID_0.01_9	0.166357	.	2160000	2340000	31120180
Gm01	2340000	2530000	ID_0.01_10	-0.099148	.	2340000	2530000	51,160,44
Gm01	2530000	2760000	ID_0.01_11	0.252536	.	2530000	2760000	31120180
Gm01	2760000	3150000	ID_0.01_12	-0.133215	.	2760000	3150000	51,160,44
Gm01	3150000	3270000	ID_0.01_13	-0.31557	.	3150000	3270000	31120180
Gm01	3270000	3410000	ID_0.01_14	-0.129172	.	3270000	3410000	51,160,44
Gm01	3410000	3610000	ID_0.01_15	-0.166035	.	3410000	3610000	31120180
Gm01	3610000	3800000	ID_0.01_16	0.0928805	.	3610000	3800000	51,160,44
Gm01	3800000	4000000	ID_0.01_17	0.200596	.	3800000	4000000	31120180
Gm01	4000000	4140000	ID_0.01_18	-0.0974674	.	4000000	4140000	51,160,44
Gm01	4140000	4340000	ID_0.01_19	0.0196206	.	4140000	4340000	31120180
Gm01	4340000	4860000	ID_0.01_20	-0.11916	.	4340000	4860000	51,160,44
Gm01	4860000	5010000	ID_0.01_21	-0.0784723	.	4860000	5010000	31120180
Gm01	5010000	5280000	ID_0.01_22	0.00914421	.	5010000	5280000	51,160,44
Gm01	5280000	5500000	ID_0.01_23	-0.224592	.	5280000	5500000	31120180
Gm01	5500000	5670000	ID_0.01_24	-0.16508	.	5500000	5670000	51,160,44
Gm01	5670000	5840000	ID_0.01_25	-0.119902	.	5670000	5840000	31120180
Gm01	5840000	6090000	ID_0.01_26	0.162046	.	5840000	6090000	51,160,44
Gm01	6090000	6310000	ID_0.01_27	0.274691	.	6090000	6310000	31120180
Gm01	6310000	6370000	ID_0.01_28	0.0995373	.	6310000	6370000	51,160,44
Gm01	6370000	6430000	ID_0.01_29	0.0826711	.	6370000	6430000	31120180
Gm01	6430000	6630000	ID_0.01_30	0.0502506	.	6430000	6630000	51,160,44
Gm01	6630000	6980000	ID_0.01_31	0.348855	.	6630000	6980000	31120180
Gm01	6980000	7210000	ID_0.01_32	-0.153634	.	6980000	7210000	51,160,44
Gm01	7210000	7620000	ID_0.01_33	-0.161064	.	7210000	7620000	31120180
Gm01	7620000	7800000	ID_0.01_34	-0.202812	.	7620000	7800000	51,160,44
Gm01	7800000	7980000	ID_0.01_35	-0.127486	.	7800000	7980000	31120180
Gm01	7980000	8350000	ID_0.01_36	0.315956	.	7980000	8350000	51,160,44
Gm01	8350000	8480000	ID_0.01_37	-0.401451	.	8350000	8480000	31120180
Gm01	8480000	8610000	ID_0.01_38	-0.174094	.	8480000	8610000	51,160,44
Gm01	8610000	8860000	ID_0.01_39	0.175069	.	8610000	8860000	31120180
Gm01	8860000	9060000	ID_0.01_40	0.297982	.	8860000	9060000	51,160,44
Gm01	9060000	9210000	ID_0.01_41	0.148531	.	9060000	9210000	31120180
Gm01	9210000	10130000	ID_0.01_42	0.373313	.	9210000	10130000	51,160,44
Gm01	10130000	10590000	ID_0.01_43	-0.562947	.	10130000	10590000	31120180
Gm01	10590000	10970000	ID_0.01_44	-0.179146	.	10590000	10970000	51,160,44
Gm01	10970000	11340000	ID_0.01_45	-0.00724916	.	10970000	11340000	31120180
Gm01	11340000	11480000	ID_0.01_46	0.0129783	.	11340000	11480000	51,160,44
Gm01	11480000	11780000	ID_0.01_47	-0.117845	.	11480000	11780000	31120180
Gm01	11780000	11930000	ID_0.01_48	-0.142038	.	11780000	11930000	51,160,44
Gm01	11930000	12050000	ID_0.01_49	0.0259584	.	11930000	12050000	31120180
Gm01	12050000	12570000	ID_0.01_50	0.12724	.	12050000	12570000	51,160,44
Gm01	12570000	13310000	ID_0.01_51	0.540589	.	12570000	13310000	31120180
Gm01	13310000	14080000	ID_0.01_52	0.00580912	.	13310000	14080000	51,160,44
Gm01	14080000	14410000	ID_0.01_53	0.459024	.	14080000	14410000	31120180
Gm01	14410000	15325000	ID_0.01_54	0.9024	.	14410000	15325000	51,160,44
Gm01	15325000	15590000	ID_0.01_55	-0.204805	.	15325000	15590000	31120180
Gm01	15590000	15900000	ID_0.01_56	-0.00123686	.	15590000	15900000	51,160,44
Gm01	15900000	16120000	ID_0.01_57	-0.103767	.	15900000	16120000	31120180
Gm01	16120000	16605000	ID_0.01_58	-0.11614	.	16120000	16605000	51,160,44
Gm01	16605000	16710000	ID_0.01_59	-0.109257	.	16605000	16710000	31120180
Gm01	16710000	16940000	ID_0.01_60	-0.0962135	.	16710000	16940000	51,160,44
Gm01	16940000	17020000	ID_0.01_61	-0.279052	.	16940000	17020000	31120180
Gm01	17020000	17580000	ID_0.01_62	-0.279021	.	17020000	17580000	51,160,44
Gm01	17580000	18000000	ID_0.01_63	-0.141538	.	17580000	18000000	31120180
Gm01	18000000	18220000	ID_0.01_64	0.599669	.	18000000	18220000	51,160,44
Gm01	18220000	18490000	ID_0.01_65	0.1246	.	18220000	18490000	31120180
Gm01	18490000	18870000	ID_0.01_66	0.671349	.	18490000	18870000	51,160,44
Gm01	18870000	19160000	ID_0.01_67	-0.367638	.	18870000	19160000	31120180
Gm01	19160000	19770000	ID_0.01_68	-0.36	.	19160000	19770000	51,160,44
Gm01	19770000	20260000	ID_0.01_69	0.0605649	.	19770000	20260000	31120180
Gm01	20260000	20420000	ID_0.01_70	0.414907	.	20260000	20420000	51,160,44
Gm01	20420000	20590000	ID_0.01_71	0.242428	.	20420000	20590000	31120180
Gm01	20590000	20860000	ID_0.01_72	0.160693	.	20590000	20860000	51,160,44
Gm01	20860000	21370000	ID_0.01_73	-0.166755	.	20860000	21370000	31120180
Gm01	21370000	21720000	ID_0.01_74	-0.37444	.	21370000	21720000	51,160,44
Gm01	21720000	21980000	ID_0.01_75	0.42057	.	21720000	21980000	31120180
Gm01	21980000	22900000	ID_0.01_76	-0.0162794	.	21980000	22900000	51,160,44
Gm01	22900000	23480000	ID_0.01_77	-0.33763	.	22900000	23480000	31120180
Gm01	23480000	23650000	ID_0.01_78	0.481547	.	23480000	23650000	51,160,44
Gm01	23650000	23780000	ID_0.01_79	0.194129	.	23650000	23780000	31120180
Gm01	23780000	24010000	ID_0.01_80	0.159597	.	23780000	24010000	51,160,44
Gm01	24010000	24160000	ID_0.01_81	0.1635	.	24010000	24160000	31120180
Gm01	24160000	24390000	ID_0.01_82	0.228364	.	24160000	24390000	51,160,44
Gm01	24390000	24620000	ID_0.01_83	0.482909	.	24390000	24620000	31120180
Gm01	24620000	24865000	ID_0.01_84	0.391535	.	24620000	24865000	51,160,44
Gm01	24865000	25285000	ID_0.01_85	-0.200062	.	24865000	25285000	31120180
Gm01	25285000	25610000	ID_0.01_86	-0.0282244	.	25285000	25610000	51,160,44
Gm01	25610000	26260000	ID_0.01_87	-0.261376	.	25610000	26260000	31120180
Gm01	26260000	26640000	ID_0.01_88	-0.301429	.	26260000	26640000	51,160,44
Gm01	26640000	26750000	ID_0.01_89	0.0626463	.	26640000	26750000	31120180
Gm01	26750000	27060000	ID_0.01_90	-0.11467	.	26750000	27060000	51,160,44
Gm01	27060000	27170000	ID_0.01_91	-0.135615	.	27060000	27170000	31120180
Gm01	27170000	27240000	ID_0.01_92	-0.127003	.	27170000	27240000	51,160,44
Gm01	27240000	27540000	ID_0.01_93	0.0206847	.	27240000	27540000	31120180
Gm01	27540000	28380000	ID_0.01_94	0.161881	.	27540000	28380000	51,160,44
Gm01	28380000	28620000	ID_0.01_95	0.116746	.	28380000	28620000	31120180
Gm01	28620000	28710000	ID_0.01_96	-0.0731956	.	28620000	28710000	51,160,44
Gm01	28710000	28880000	ID_0.01_97	-0.0428237	.	28710000	28880000	31120180
Gm01	28880000	29290000	ID_0.01_98	-0.0390481	.	28880000	29290000	51,160,44
Gm01	29290000	29810000	ID_0.01_99	-0.170287	.	29290000	29810000	31120180
Gm01	29810000	30160000	ID_0.01_100	1.295	.	29810000	30160000	51,160,44
Gm01	30160000	30590000	ID_0.01_101	0.429709	.	30160000	30590000	31120180
Gm01	30590000	31090000	ID_0.01_102	0.580766	.	30590000	31090000	51,160,44
Gm01	31090000	31500000	ID_0.01_103	1.14004	.	31090000	31500000	31120180
Gm01	31500000	32590000	ID_0.01_104	0.366562	.	31500000	32590000	51,160,44
Gm01	32590000	32690000	ID_0.01_105	-0.46665	.	32590000	32690000	31120180
Gm01	32690000	33140000	ID_0.01_106	-0.360904	.	32690000	33140000	51,160,44
Gm01	33140000	33280000	ID_0.01_107	0.0867197	.	33140000	33280000	31120180
Gm01	33280000	33790000	ID_0.01_108	-0.0422119	.	33280000	33790000	51,160,44
Gm01	33790000	33960000	ID_0.01_109	-0.273769	.	33790000	33960000	31120180
Gm01	33960000	34080000	ID_0.01_110	-0.405476	.	33960000	34080000	51,160,44
Gm01	34080000	34490000	ID_0.01_111	-0.249064	.	34080000	34490000	31120180
Gm01	34490000	34770000	ID_0.01_112	0.381144	.	34490000	34770000	51,160,44
Gm01	34770000	35010000	ID_0.01_113	0.338422	.	34770000	35010000	31120180
Gm01	35010000	35590000	ID_0.01_114	-0.220572	.	35010000	35590000	51,160,44
Gm01	35590000	35930000	ID_0.01_115	-0.476108	.	35590000	35930000	31120180
Gm01	35930000	36180000	ID_0.01_116	0.518548	.	35930000	36180000	51,160,44
Gm01	36180000	36400000	ID_0.01_117	0.162976	.	36180000	36400000	31120180
Gm01	36400000	36740000	ID_0.01_118	-0.20201	.	36400000	36740000	51,160,44
Gm01	36740000	37135000	ID_0.01_119	0.259904	.	36740000	37135000	31120180
Gm01	37135000	37310000	ID_0.01_120	-0.236444	.	37135000	37310000	51,160,44
Gm01	37310000	37610000	ID_0.01_121	-0.267317	.	37310000	37610000	31120180
Gm01	37610000	37870000	ID_0.01_122	-0.251426	.	37610000	37870000	51,160,44
Gm01	37870000	37910000	ID_0.01_123	0.112601	.	37870000	37910000	31120180
Gm01	37910000	38090000	ID_0.01_124	0.127038	.	37910000	38090000	51,160,44
Gm01	38090000	38280000	ID_0.01_125	-0.186718	.	38090000	38280000	31120180
Gm01	38280000	38640000	ID_0.01_126	-0.136375	.	38280000	38640000	51,160,44
Gm01	38640000	38860000	ID_0.01_127	0.0917783	.	38640000	38860000	31120180
Gm01	38860000	39195000	ID_0.01_128	0.215432	.	38860000	39195000	51,160,44
Gm01	39195000	39370000	ID_0.01_129	0.201016	.	39195000	39370000	31120180
Gm01	39370000	39610000	ID_0.01_130	0.143171	.	39370000	39610000	51,160,44
Gm01	39610000	39780000	ID_0.01_131	0.419036	.	39610000	39780000	31120180
Gm01	39780000	39940000	ID_0.01_132	0.503994	.	39780000	39940000	51,160,44
Gm01	39940000	40130000	ID_0.01_133	0.411564	.	39940000	40130000	31120180
Gm01	40130000	40640000	ID_0.01_134	0.295559	.	40130000	40640000	51,160,44
Gm01	40640000	40765000	ID_0.01_135	0.109788	.	40640000	40765000	31120180
Gm01	40765000	41180000	ID_0.01_136	-0.11495	.	40765000	41180000	51,160,44
Gm01	41180000	41460000	ID_0.01_137	-0.302757	.	41180000	41460000	31120180
Gm01	41460000	41800000	ID_0.01_138	-0.198986	.	41460000	41800000	51,160,44
Gm01	41800000	42020000	ID_0.01_139	-0.136369	.	41800000	42020000	31120180
Gm01	42020000	42360000	ID_0.01_140	0.428468	.	42020000	42360000	51,160,44
Gm01	42360000	42550000	ID_0.01_141	1.03792	.	42360000	42550000	31120180
Gm01	42550000	42625000	ID_0.01_142	-0.100728	.	42550000	42625000	51,160,44
Gm01	42625000	42880000	ID_0.01_143	-0.0545401	.	42625000	42880000	31120180
Gm01	42880000	43020000	ID_0.01_144	-0.401449	.	42880000	43020000	51,160,44
Gm01	43020000	43150000	ID_0.01_145	0.157819	.	43020000	43150000	31120180
Gm01	43150000	43340000	ID_0.01_146	0.148407	.	43150000	43340000	51,160,44
Gm01	43340000	43570000	ID_0.01_147	0.330606	.	43340000	43570000	31120180
Gm01	43570000	44000000	ID_0.01_148	0.383845	.	43570000	44000000	51,160,44
Gm01	44000000	44330000	ID_0.01_149	-0.381036	.	44000000	44330000	31120180
Gm01	44330000	44500000	ID_0.01_150	0.0493089	.	44330000	44500000	51,160,44
Gm01	44500000	44670000	ID_0.01_151	-0.168532	.	44500000	44670000	31120180
Gm01	44670000	44880000	ID_0.01_152	0.181973	.	44670000	44880000	51,160,44
Gm01	44880000	45040000	ID_0.01_153	0.417702	.	44880000	45040000	31120180
Gm01	45040000	45340000	ID_0.01_154	-0.312353	.	45040000	45340000	51,160,44
Gm01	45340000	45485000	ID_0.01_155	0.280416	.	45340000	45485000	31120180
Gm01	45485000	45800000	ID_0.01_156	0.149772	.	45485000	45800000	51,160,44
Gm01	45800000	45890000	ID_0.01_157	0.238925	.	45800000	45890000	31120180
Gm01	45890000	45950000	ID_0.01_158	0.229379	.	45890000	45950000	51,160,44
Gm01	45950000	46040000	ID_0.01_159	0.226906	.	45950000	46040000	31120180
Gm01	46040000	46330000	ID_0.01_160	0.147213	.	46040000	46330000	51,160,44
Gm01	46330000	46470000	ID_0.01_161	-0.172589	.	46330000	46470000	31120180
Gm01	46470000	46690000	ID_0.01_162	-0.27127	.	46470000	46690000	51,160,44
Gm01	46690000	46890000	ID_0.01_163	0.526608	.	46690000	46890000	31120180
Gm01	46890000	47210000	ID_0.01_164	0.0565191	.	46890000	47210000	51,160,44
Gm01	47210000	47380000	ID_0.01_165	0.0628768	.	47210000	47380000	31120180
Gm01	47380000	47735000	ID_0.01_166	-0.019009	.	47380000	47735000	51,160,44
Gm01	47735000	47880000	ID_0.01_167	-0.0599147	.	47735000	47880000	31120180
Gm01	47880000	48060000	ID_0.01_168	-0.0600497	.	47880000	48060000	51,160,44
Gm01	48060000	48520000	ID_0.01_169	0.152922	.	48060000	48520000	31120180
Gm01	48520000	48720000	ID_0.01_170	0.257847	.	48520000	48720000	51,160,44
Gm01	48720000	49120000	ID_0.01_171	-0.352154	.	48720000	49120000	31120180
Gm01	49120000	49630000	ID_0.01_172	-0.238525	.	49120000	49630000	51,160,44
Gm01	49630000	49790000	ID_0.01_173	-0.653482	.	49630000	49790000	31120180
Gm01	49790000	49980000	ID_0.01_174	-0.441793	.	49790000	49980000	51,160,44
Gm01	49980000	50090000	ID_0.01_175	-0.241044	.	49980000	50090000	31120180
Gm01	50090000	50250000	ID_0.01_176	-0.083465	.	50090000	50250000	51,160,44
Gm01	50250000	50370000	ID_0.01_177	-0.283689	.	50250000	50370000	31120180
Gm01	50370000	50570000	ID_0.01_178	-0.00956729	.	50370000	50570000	51,160,44
Gm01	50570000	50750000	ID_0.01_179	-0.0397033	.	50570000	50750000	31120180
Gm01	50750000	50800000	ID_0.01_180	-0.152431	.	50750000	50800000	51,160,44
Gm01	50800000	51060000	ID_0.01_181	-0.177523	.	50800000	51060000	31120180
Gm01	51060000	51100000	ID_0.01_182	-0.38245	.	51060000	51100000	51,160,44
Gm01	51100000	51280000	ID_0.01_183	-0.361391	.	51100000	51280000	31120180
Gm01	51280000	51560000	ID_0.01_184	-0.283277	.	51280000	51560000	51,160,44
Gm01	51560000	51670000	ID_0.01_185	-0.247948	.	51560000	51670000	31120180
Gm01	51670000	51860000	ID_0.01_186	-0.242533	.	51670000	51860000	51,160,44
Gm01	51860000	52150000	ID_0.01_187	-0.233641	.	51860000	52150000	31120180
Gm01	52150000	52280000	ID_0.01_188	-0.135496	.	52150000	52280000	51,160,44
Gm01	52280000	52430000	ID_0.01_189	-0.123469	.	52280000	52430000	31120180
Gm01	52430000	52580000	ID_0.01_190	-0.515302	.	52430000	52580000	51,160,44
Gm01	52580000	52760000	ID_0.01_191	-0.373789	.	52580000	52760000	31120180
Gm01	52760000	52960000	ID_0.01_192	-0.246115	.	52760000	52960000	51,160,44
Gm01	52960000	53400000	ID_0.01_193	-0.228958	.	52960000	53400000	31120180
Gm01	53400000	53730000	ID_0.01_194	-0.0804667	.	53400000	53730000	51,160,44
Gm01	53730000	53970000	ID_0.01_195	-0.225594	.	53730000	53970000	31120180
Gm01	53970000	54240000	ID_0.01_196	-0.419266	.	53970000	54240000	51,160,44
Gm01	54240000	54480000	ID_0.01_197	0.15892	.	54240000	54480000	31120180
Gm01	54480000	54550000	ID_0.01_198	-0.272502	.	54480000	54550000	51,160,44
Gm01	54550000	54650000	ID_0.01_199	-0.290575	.	54550000	54650000	31120180
Gm01	54650000	54840000	ID_0.01_200	-0.370434	.	54650000	54840000	51,160,44
Gm01	54840000	55130000	ID_0.01_201	-0.256172	.	54840000	55130000	31120180
Gm01	55130000	55570000	ID_0.01_202	-0.407441	.	55130000	55570000	51,160,44
Gm01	55570000	56000000	ID_0.01_203	-0.272786	.	55570000	56000000	31120180
Gm01	56000000	56230000	ID_0.01_204	-0.415669	.	56000000	56230000	51,160,44
Gm01	56230000	56330000	ID_0.01_205	-0.135021	.	56230000	56330000	31120180
Gm01	56330000	56540000	ID_0.01_206	-0.0252596	.	56330000	56540000	51,160,44
Gm01	56540000	56750000	ID_0.01_207	-0.392547	.	56540000	56750000	31120180
Gm01	56750000	56960000	ID_0.01_208	-0.357266	.	56750000	56960000	51,160,44
Gm01	56960000	57010000	ID_0.01_209	-0.269171	.	56960000	57010000	31120180
Gm01	57010000	57170000	ID_0.01_210	-0.228401	.	57010000	57170000	51,160,44
Gm01	57170000	57500000	ID_0.01_211	-0.504972	.	57170000	57500000	31120180
Gm01	57500000	57730000	ID_0.01_212	-0.406528	.	57500000	57730000	51,160,44
Gm02	110000	290000	ID_0.01_213	-0.558803	.	110000	290000	31120180
Gm02	290000	770000	ID_0.01_214	-0.649614	.	290000	770000	51,160,44
Gm02	770000	900000	ID_0.01_215	-0.531633	.	770000	900000	31120180
Gm02	900000	1410000	ID_0.01_216	-0.490306	.	900000	1410000	51,160,44
Gm02	1410000	1890000	ID_0.01_217	-0.377055	.	1410000	1890000	31120180
Gm02	1890000	2060000	ID_0.01_218	-0.249821	.	1890000	2060000	51,160,44
Gm02	2060000	2260000	ID_0.01_219	-0.0471606	.	2060000	2260000	31120180
Gm02	2260000	2450000	ID_0.01_220	-0.131071	.	2260000	2450000	51,160,44
Gm02	2450000	2710000	ID_0.01_221	-0.164983	.	2450000	2710000	31120180
Gm02	2710000	3060000	ID_0.01_222	-0.237046	.	2710000	3060000	51,160,44
Gm02	3060000	3150000	ID_0.01_223	-0.533367	.	3060000	3150000	31120180
Gm02	3150000	3290000	ID_0.01_224	-0.581208	.	3150000	3290000	51,160,44
Gm02	3290000	3560000	ID_0.01_225	-0.503182	.	3290000	3560000	31120180
Gm02	3560000	3850000	ID_0.01_226	-0.250202	.	3560000	3850000	51,160,44
Gm02	3850000	4200000	ID_0.01_227	-0.23304	.	3850000	4200000	31120180
Gm02	4200000	4360000	ID_0.01_228	-0.195487	.	4200000	4360000	51,160,44
Gm02	4360000	4490000	ID_0.01_229	-0.152534	.	4360000	4490000	31120180
Gm02	4490000	4850000	ID_0.01_230	-0.523168	.	4490000	4850000	51,160,44
Gm02	4850000	5090000	ID_0.01_231	-0.423514	.	4850000	5090000	31120180
Gm02	5090000	5320000	ID_0.01_232	-0.441038	.	5090000	5320000	51,160,44
Gm02	5320000	5580000	ID_0.01_233	-0.0866406	.	5320000	5580000	31120180
Gm02	5580000	5760000	ID_0.01_234	-0.371101	.	5580000	5760000	51,160,44
Gm02	5760000	5930000	ID_0.01_235	-0.679236	.	5760000	5930000	31120180
Gm02	5930000	6240000	ID_0.01_236	-0.408882	.	5930000	6240000	51,160,44
Gm02	6240000	6450000	ID_0.01_237	-0.231215	.	6240000	6450000	31120180
Gm02	6450000	6650000	ID_0.01_238	0.0364622	.	6450000	6650000	51,160,44
Gm02	6650000	6750000	ID_0.01_239	-0.319241	.	6650000	6750000	31120180
Gm02	6750000	6930000	ID_0.01_240	-0.310846	.	6750000	6930000	51,160,44
Gm02	6930000	7130000	ID_0.01_241	-0.428085	.	6930000	7130000	31120180
Gm02	7130000	7410000	ID_0.01_242	-0.215115	.	7130000	7410000	51,160,44
Gm02	7410000	7750000	ID_0.01_243	-0.707228	.	7410000	7750000	31120180
Gm02	7750000	7980000	ID_0.01_244	-0.207649	.	7750000	7980000	51,160,44
Gm02	7980000	8110000	ID_0.01_245	-0.237314	.	7980000	8110000	31120180
Gm02	8110000	8410000	ID_0.01_246	-0.0876726	.	8110000	8410000	51,160,44
Gm02	8410000	8690000	ID_0.01_247	-0.149225	.	8410000	8690000	31120180
Gm02	8690000	8950000	ID_0.01_248	-0.431487	.	8690000	8950000	51,160,44
Gm02	8950000	9220000	ID_0.01_249	0.319709	.	8950000	9220000	31120180
Gm02	9220000	9400000	ID_0.01_250	0.0495955	.	9220000	9400000	51,160,44
Gm02	9400000	9630000	ID_0.01_251	-0.552075	.	9400000	9630000	31120180
Gm02	9630000	9800000	ID_0.01_252	-0.180936	.	9630000	9800000	51,160,44
Gm02	9800000	9980000	ID_0.01_253	-0.260767	.	9800000	9980000	31120180
Gm02	9980000	10180000	ID_0.01_254	-0.392305	.	9980000	10180000	51,160,44
Gm02	10180000	10370000	ID_0.01_255	-0.459456	.	10180000	10370000	31120180
Gm02	10370000	10530000	ID_0.01_256	-0.0212182	.	10370000	10530000	51,160,44
Gm02	10530000	10700000	ID_0.01_257	0.208745	.	10530000	10700000	31120180
Gm02	10700000	10870000	ID_0.01_258	-0.389479	.	10700000	10870000	51,160,44
Gm02	10870000	11050000	ID_0.01_259	-0.0805601	.	10870000	11050000	31120180
Gm02	11050000	11260000	ID_0.01_260	-0.0954035	.	11050000	11260000	51,160,44
Gm02	11260000	11840000	ID_0.01_261	-0.20465	.	11260000	11840000	31120180
Gm02	11840000	12030000	ID_0.01_262	0.615845	.	11840000	12030000	51,160,44
Gm02	12030000	12170000	ID_0.01_263	0.164106	.	12030000	12170000	31120180
Gm02	12170000	12400000	ID_0.01_264	-0.056438	.	12170000	12400000	51,160,44
Gm02	12400000	12540000	ID_0.01_265	0.194699	.	12400000	12540000	31120180
Gm02	12540000	12720000	ID_0.01_266	0.159207	.	12540000	12720000	51,160,44
Gm02	12720000	12870000	ID_0.01_267	-0.00864535	.	12720000	12870000	31120180
Gm02	12870000	13040000	ID_0.01_268	0.190046	.	12870000	13040000	51,160,44
Gm02	13040000	14020000	ID_0.01_269	-0.074991	.	13040000	14020000	31120180
Gm02	14020000	14210000	ID_0.01_270	0.297484	.	14020000	14210000	51,160,44
Gm02	14210000	14620000	ID_0.01_271	-0.506976	.	14210000	14620000	31120180
Gm02	14620000	14750000	ID_0.01_272	-0.271816	.	14620000	14750000	51,160,44
Gm02	14750000	15010000	ID_0.01_273	-0.184078	.	14750000	15010000	31120180
Gm02	15010000	15070000	ID_0.01_274	-0.20179	.	15010000	15070000	51,160,44
Gm02	15070000	15310000	ID_0.01_275	-0.210401	.	15070000	15310000	31120180
Gm02	15310000	15600000	ID_0.01_276	-0.463637	.	15310000	15600000	51,160,44
Gm02	15600000	15790000	ID_0.01_277	-0.101929	.	15600000	15790000	31120180
Gm02	15790000	16050000	ID_0.01_278	-0.236018	.	15790000	16050000	51,160,44
Gm02	16050000	16350000	ID_0.01_279	-0.26014	.	16050000	16350000	31120180
Gm02	16350000	16940000	ID_0.01_280	-1.32015	.	16350000	16940000	51,160,44
Gm02	16940000	17440000	ID_0.01_281	0.389582	.	16940000	17440000	31120180
Gm02	17440000	17730000	ID_0.01_282	0.30319	.	17440000	17730000	51,160,44
Gm02	17730000	18070000	ID_0.01_283	-0.0356144	.	17730000	18070000	31120180
Gm02	18070000	18220000	ID_0.01_284	0.198443	.	18070000	18220000	51,160,44
Gm02	18220000	18560000	ID_0.01_285	0.160462	.	18220000	18560000	31120180
Gm02	18560000	18910000	ID_0.01_286	0.266737	.	18560000	18910000	51,160,44
Gm02	18910000	19200000	ID_0.01_287	0.27179	.	18910000	19200000	31120180
Gm02	19200000	19535000	ID_0.01_288	0.127548	.	19200000	19535000	51,160,44
Gm02	19535000	19775000	ID_0.01_289	0.563629	.	19535000	19775000	31120180
Gm02	19775000	20195000	ID_0.01_290	0.877216	.	19775000	20195000	51,160,44
Gm02	20195000	21270000	ID_0.01_291	-0.0573634	.	20195000	21270000	31120180
Gm02	21270000	21680000	ID_0.01_292	-1.17819	.	21270000	21680000	51,160,44
Gm02	21680000	21930000	ID_0.01_293	-0.0817717	.	21680000	21930000	31120180
Gm02	21930000	22070000	ID_0.01_294	0.128752	.	21930000	22070000	51,160,44
Gm02	22070000	22370000	ID_0.01_295	0.221119	.	22070000	22370000	31120180
Gm02	22370000	23175000	ID_0.01_296	0.0437118	.	22370000	23175000	51,160,44
Gm02	23175000	23510000	ID_0.01_297	0.835606	.	23175000	23510000	31120180
Gm02	23510000	23915000	ID_0.01_298	0.453636	.	23510000	23915000	51,160,44
Gm02	23915000	24090000	ID_0.01_299	0.045196	.	23915000	24090000	31120180
Gm02	24090000	24920000	ID_0.01_300	0.835043	.	24090000	24920000	51,160,44
Gm02	24920000	25120000	ID_0.01_301	0.192841	.	24920000	25120000	31120180
Gm02	25120000	25690000	ID_0.01_302	0.357193	.	25120000	25690000	51,160,44
Gm02	25690000	25810000	ID_0.01_303	0.0626283	.	25690000	25810000	31120180
Gm02	25810000	26020000	ID_0.01_304	0.0499276	.	25810000	26020000	51,160,44
Gm02	26020000	26180000	ID_0.01_305	-0.129938	.	26020000	26180000	31120180
Gm02	26180000	26590000	ID_0.01_306	-0.0161128	.	26180000	26590000	51,160,44
Gm02	26590000	26820000	ID_0.01_307	0.24148	.	26590000	26820000	31120180
Gm02	26820000	27770000	ID_0.01_308	0.0622786	.	26820000	27770000	51,160,44
Gm02	27770000	27850000	ID_0.01_309	-0.38796	.	27770000	27850000	31120180
Gm02	27850000	28060000	ID_0.01_310	-0.337998	.	27850000	28060000	51,160,44
Gm02	28060000	28540000	ID_0.01_311	-0.186012	.	28060000	28540000	31120180
Gm02	28540000	28890000	ID_0.01_312	-0.0464575	.	28540000	28890000	51,160,44
Gm02	28890000	29120000	ID_0.01_313	0.985711	.	28890000	29120000	31120180
Gm02	29120000	29280000	ID_0.01_314	0.484301	.	29120000	29280000	51,160,44
Gm02	29280000	29480000	ID_0.01_315	0.305139	.	29280000	29480000	31120180
Gm02	29480000	29680000	ID_0.01_316	-0.204724	.	29480000	29680000	51,160,44
Gm02	29680000	29800000	ID_0.01_317	0.293885	.	29680000	29800000	31120180
Gm02	29800000	30060000	ID_0.01_318	0.240382	.	29800000	30060000	51,160,44
Gm02	30060000	30180000	ID_0.01_319	0.213311	.	30060000	30180000	31120180
Gm02	30180000	30440000	ID_0.01_320	0.374729	.	30180000	30440000	51,160,44
Gm02	30440000	30550000	ID_0.01_321	0.205223	.	30440000	30550000	31120180
Gm02	30550000	30830000	ID_0.01_322	0.237156	.	30550000	30830000	51,160,44
Gm02	30830000	31160000	ID_0.01_323	0.114019	.	30830000	31160000	31120180
Gm02	31160000	31350000	ID_0.01_324	0.0547361	.	31160000	31350000	51,160,44
Gm02	31350000	31460000	ID_0.01_325	0.368259	.	31350000	31460000	31120180
Gm02	31460000	32230000	ID_0.01_326	0.364907	.	31460000	32230000	51,160,44
Gm02	32230000	32410000	ID_0.01_327	0.044294	.	32230000	32410000	31120180
Gm02	32410000	32540000	ID_0.01_328	0.0142018	.	32410000	32540000	51,160,44
Gm02	32540000	32730000	ID_0.01_329	0.121196	.	32540000	32730000	31120180
Gm02	32730000	33060000	ID_0.01_330	-0.333809	.	32730000	33060000	51,160,44
Gm02	33060000	33210000	ID_0.01_331	0.48735	.	33060000	33210000	31120180
Gm02	33210000	33970000	ID_0.01_332	-0.272527	.	33210000	33970000	51,160,44
Gm02	33970000	34410000	ID_0.01_333	-0.253266	.	33970000	34410000	31120180
Gm02	34410000	34975000	ID_0.01_334	-0.209083	.	34410000	34975000	51,160,44
Gm02	34975000	35235000	ID_0.01_335	0.377499	.	34975000	35235000	31120180
Gm02	35235000	35540000	ID_0.01_336	0.65875	.	35235000	35540000	51,160,44
Gm02	35540000	35835000	ID_0.01_337	0.380611	.	35540000	35835000	31120180
Gm02	35835000	36340000	ID_0.01_338	0.0361838	.	35835000	36340000	51,160,44
Gm02	36340000	36590000	ID_0.01_339	0.343602	.	36340000	36590000	31120180
Gm02	36590000	36930000	ID_0.01_340	0.377383	.	36590000	36930000	51,160,44
Gm02	36930000	37060000	ID_0.01_341	-0.0335052	.	36930000	37060000	31120180
Gm02	37060000	37410000	ID_0.01_342	0.222029	.	37060000	37410000	51,160,44
Gm02	37410000	37710000	ID_0.01_343	0.450233	.	37410000	37710000	31120180
Gm02	37710000	37970000	ID_0.01_344	0.28007	.	37710000	37970000	51,160,44
Gm02	37970000	38250000	ID_0.01_345	0.0377757	.	37970000	38250000	31120180
Gm02	38250000	38320000	ID_0.01_346	0.311879	.	38250000	38320000	51,160,44
Gm02	38320000	38710000	ID_0.01_347	0.250864	.	38320000	38710000	31120180
Gm02	38710000	39060000	ID_0.01_348	-0.036277	.	38710000	39060000	51,160,44
Gm02	39060000	39190000	ID_0.01_349	0.58184	.	39060000	39190000	31120180
Gm02	39190000	39310000	ID_0.01_350	0.574547	.	39190000	39310000	51,160,44
Gm02	39310000	39640000	ID_0.01_351	0.929782	.	39310000	39640000	31120180
Gm02	39640000	39840000	ID_0.01_352	0.340432	.	39640000	39840000	51,160,44
Gm02	39840000	40040000	ID_0.01_353	0.686872	.	39840000	40040000	31120180
Gm02	40040000	40380000	ID_0.01_354	0.561905	.	40040000	40380000	51,160,44
Gm02	40380000	40570000	ID_0.01_355	-0.0633583	.	40380000	40570000	31120180
Gm02	40570000	40750000	ID_0.01_356	-0.53791	.	40570000	40750000	51,160,44
Gm02	40750000	41010000	ID_0.01_357	-0.368984	.	40750000	41010000	31120180
Gm02	41010000	41260000	ID_0.01_358	-0.429319	.	41010000	41260000	51,160,44
Gm02	41260000	41490000	ID_0.01_359	0.380041	.	41260000	41490000	31120180
Gm02	41490000	41830000	ID_0.01_360	0.0650692	.	41490000	41830000	51,160,44
Gm02	41830000	41970000	ID_0.01_361	0.0104729	.	41830000	41970000	31120180
Gm02	41970000	42130000	ID_0.01_362	-0.0497111	.	41970000	42130000	51,160,44
Gm02	42130000	42230000	ID_0.01_363	-0.127706	.	42130000	42230000	31120180
Gm02	42230000	42410000	ID_0.01_364	-0.122988	.	42230000	42410000	51,160,44
Gm02	42410000	42550000	ID_0.01_365	0.412482	.	42410000	42550000	31120180
Gm02	42550000	42720000	ID_0.01_366	-0.0572649	.	42550000	42720000	51,160,44
Gm02	42720000	43010000	ID_0.01_367	-0.269267	.	42720000	43010000	31120180
Gm02	43010000	43080000	ID_0.01_368	-0.350181	.	43010000	43080000	51,160,44
Gm02	43080000	43270000	ID_0.01_369	-0.255339	.	43080000	43270000	31120180
Gm02	43270000	43420000	ID_0.01_370	0.0648188	.	43270000	43420000	51,160,44
Gm02	43420000	43680000	ID_0.01_371	0.0152209	.	43420000	43680000	31120180
Gm02	43680000	43890000	ID_0.01_372	-0.143484	.	43680000	43890000	51,160,44
Gm02	43890000	44170000	ID_0.01_373	-0.026724	.	43890000	44170000	31120180
Gm02	44170000	44270000	ID_0.01_374	0.123822	.	44170000	44270000	51,160,44
Gm02	44270000	44430000	ID_0.01_375	0.158957	.	44270000	44430000	31120180
Gm02	44430000	44710000	ID_0.01_376	-0.22367	.	44430000	44710000	51,160,44
Gm02	44710000	44860000	ID_0.01_377	-0.186777	.	44710000	44860000	31120180
Gm02	44860000	45080000	ID_0.01_378	-0.0772258	.	44860000	45080000	51,160,44
Gm02	45080000	45180000	ID_0.01_379	-0.118121	.	45080000	45180000	31120180
Gm02	45180000	45390000	ID_0.01_380	-0.0666511	.	45180000	45390000	51,160,44
Gm02	45390000	45690000	ID_0.01_381	-0.103865	.	45390000	45690000	31120180
Gm02	45690000	45910000	ID_0.01_382	-0.503229	.	45690000	45910000	51,160,44
Gm02	45910000	46110000	ID_0.01_383	-0.146699	.	45910000	46110000	31120180
Gm02	46110000	46230000	ID_0.01_384	-0.395111	.	46110000	46230000	51,160,44
Gm02	46230000	46460000	ID_0.01_385	-0.375342	.	46230000	46460000	31120180
Gm02	46460000	46640000	ID_0.01_386	-0.229238	.	46460000	46640000	51,160,44
Gm02	46640000	46970000	ID_0.01_387	-0.110556	.	46640000	46970000	31120180
Gm02	46970000	47050000	ID_0.01_388	-0.257977	.	46970000	47050000	51,160,44
Gm02	47050000	47350000	ID_0.01_389	-0.232886	.	47050000	47350000	31120180
Gm02	47350000	47530000	ID_0.01_390	-0.48208	.	47350000	47530000	51,160,44
Gm02	47530000	47810000	ID_0.01_391	-0.27652	.	47530000	47810000	31120180
Gm02	47810000	47970000	ID_0.01_392	-0.0604242	.	47810000	47970000	51,160,44
Gm02	47970000	48140000	ID_0.01_393	-0.311182	.	47970000	48140000	31120180
Gm02	48140000	48290000	ID_0.01_394	-0.350222	.	48140000	48290000	51,160,44
Gm02	48290000	48580000	ID_0.01_395	-0.245903	.	48290000	48580000	31120180
Gm02	48580000	48850000	ID_0.01_396	-0.352132	.	48580000	48850000	51,160,44
Gm02	48850000	49260000	ID_0.01_397	-0.459814	.	48850000	49260000	31120180
Gm02	49260000	49390000	ID_0.01_398	-0.295702	.	49260000	49390000	51,160,44
Gm02	49390000	49700000	ID_0.01_399	-0.35439	.	49390000	49700000	31120180
Gm02	49700000	49830000	ID_0.01_400	-0.409291	.	49700000	49830000	51,160,44
Gm02	49830000	50140000	ID_0.01_401	-0.406227	.	49830000	50140000	31120180
Gm03	160000	580000	ID_0.01_402	-0.725884	.	160000	580000	51,160,44
Gm03	580000	980000	ID_0.01_403	0.0158491	.	580000	980000	31120180
Gm03	980000	1390000	ID_0.01_404	-0.50375	.	980000	1390000	51,160,44
Gm03	1390000	2200000	ID_0.01_405	-0.439507	.	1390000	2200000	31120180
Gm03	2200000	2430000	ID_0.01_406	-0.109192	.	2200000	2430000	51,160,44
Gm03	2430000	2530000	ID_0.01_407	0.228194	.	2430000	2530000	31120180
Gm03	2530000	2865000	ID_0.01_408	0.0388299	.	2530000	2865000	51,160,44
Gm03	2865000	3090000	ID_0.01_409	0.0705617	.	2865000	3090000	31120180
Gm03	3090000	3290000	ID_0.01_410	-0.0574333	.	3090000	3290000	51,160,44
Gm03	3290000	3630000	ID_0.01_411	0.0932341	.	3290000	3630000	31120180
Gm03	3630000	3790000	ID_0.01_412	-0.114646	.	3630000	3790000	51,160,44
Gm03	3790000	3950000	ID_0.01_413	0.182735	.	3790000	3950000	31120180
Gm03	3950000	4470000	ID_0.01_414	-0.0213565	.	3950000	4470000	51,160,44
Gm03	4470000	4770000	ID_0.01_415	-0.182146	.	4470000	4770000	31120180
Gm03	4770000	5100000	ID_0.01_416	-0.311202	.	4770000	5100000	51,160,44
Gm03	5100000	5360000	ID_0.01_417	0.441464	.	5100000	5360000	31120180
Gm03	5360000	5900000	ID_0.01_418	0.139084	.	5360000	5900000	51,160,44
Gm03	5900000	6070000	ID_0.01_419	0.511325	.	5900000	6070000	31120180
Gm03	6070000	6600000	ID_0.01_420	-0.0293884	.	6070000	6600000	51,160,44
Gm03	6600000	7000000	ID_0.01_421	0.397453	.	6600000	7000000	31120180
Gm03	7000000	7150000	ID_0.01_422	0.329215	.	7000000	7150000	51,160,44
Gm03	7150000	7480000	ID_0.01_423	0.544264	.	7150000	7480000	31120180
Gm03	7480000	7770000	ID_0.01_424	-0.00603589	.	7480000	7770000	51,160,44
Gm03	7770000	7880000	ID_0.01_425	0.407424	.	7770000	7880000	31120180
Gm03	7880000	8210000	ID_0.01_426	0.69626	.	7880000	8210000	51,160,44
Gm03	8210000	8380000	ID_0.01_427	0.199797	.	8210000	8380000	31120180
Gm03	8380000	8800000	ID_0.01_428	0.193261	.	8380000	8800000	51,160,44
Gm03	8800000	9355000	ID_0.01_429	0.621346	.	8800000	9355000	31120180
Gm03	9355000	9985000	ID_0.01_430	0.87209	.	9355000	9985000	51,160,44
Gm03	9985000	10160000	ID_0.01_431	0.907102	.	9985000	10160000	31120180
Gm03	10160000	10330000	ID_0.01_432	0.739689	.	10160000	10330000	51,160,44
Gm03	10330000	10690000	ID_0.01_433	1.65869	.	10330000	10690000	31120180
Gm03	10690000	10840000	ID_0.01_434	0.362039	.	10690000	10840000	51,160,44
Gm03	10840000	10990000	ID_0.01_435	0.483382	.	10840000	10990000	31120180
Gm03	10990000	11370000	ID_0.01_436	0.264578	.	10990000	11370000	51,160,44
Gm03	11370000	11890000	ID_0.01_437	0.894882	.	11370000	11890000	31120180
Gm03	11890000	12060000	ID_0.01_438	0.324721	.	11890000	12060000	51,160,44
Gm03	12060000	12695000	ID_0.01_439	0.488041	.	12060000	12695000	31120180
Gm03	12695000	12840000	ID_0.01_440	0.0597023	.	12695000	12840000	51,160,44
Gm03	12840000	13520000	ID_0.01_441	-0.967416	.	12840000	13520000	31120180
Gm03	13520000	14080000	ID_0.01_442	1.23454	.	13520000	14080000	51,160,44
Gm03	14080000	14240000	ID_0.01_443	-0.103989	.	14080000	14240000	31120180
Gm03	14240000	14430000	ID_0.01_444	0.0598245	.	14240000	14430000	51,160,44
Gm03	14430000	14830000	ID_0.01_445	-0.216549	.	14430000	14830000	31120180
Gm03	14830000	15130000	ID_0.01_446	0.79702	.	14830000	15130000	51,160,44
Gm03	15130000	15835000	ID_0.01_447	0.788684	.	15130000	15835000	31120180
Gm03	15835000	16020000	ID_0.01_448	0.690482	.	15835000	16020000	51,160,44
Gm03	16020000	16435000	ID_0.01_449	0.904203	.	16020000	16435000	31120180
Gm03	16435000	16550000	ID_0.01_450	0.407562	.	16435000	16550000	51,160,44
Gm03	16550000	16720000	ID_0.01_451	0.0810375	.	16550000	16720000	31120180
Gm03	16720000	16890000	ID_0.01_452	0.540433	.	16720000	16890000	51,160,44
Gm03	16890000	16995000	ID_0.01_453	0.817085	.	16890000	16995000	31120180
Gm03	16995000	17460000	ID_0.01_454	0.652235	.	16995000	17460000	51,160,44
Gm03	17460000	17830000	ID_0.01_455	-0.0309041	.	17460000	17830000	31120180
Gm03	17830000	18080000	ID_0.01_456	0.480568	.	17830000	18080000	51,160,44
Gm03	18080000	18930000	ID_0.01_457	0.259394	.	18080000	18930000	31120180
Gm03	18930000	19240000	ID_0.01_458	-0.147988	.	18930000	19240000	51,160,44
Gm03	19240000	19550000	ID_0.01_459	1.18853	.	19240000	19550000	31120180
Gm03	19550000	19670000	ID_0.01_460	0.400201	.	19550000	19670000	51,160,44
Gm03	19670000	19810000	ID_0.01_461	0.0873515	.	19670000	19810000	31120180
Gm03	19810000	20200000	ID_0.01_462	-0.163514	.	19810000	20200000	51,160,44
Gm03	20200000	20390000	ID_0.01_463	0.078588	.	20200000	20390000	31120180
Gm03	20390000	20840000	ID_0.01_464	0.349913	.	20390000	20840000	51,160,44
Gm03	20840000	20960000	ID_0.01_465	0.187084	.	20840000	20960000	31120180
Gm03	20960000	21190000	ID_0.01_466	0.193802	.	20960000	21190000	51,160,44
Gm03	21190000	22100000	ID_0.01_467	0.956766	.	21190000	22100000	31120180
Gm03	22100000	22340000	ID_0.01_468	0.374067	.	22100000	22340000	51,160,44
Gm03	22340000	22970000	ID_0.01_469	0.413714	.	22340000	22970000	31120180
Gm03	22970000	23040000	ID_0.01_470	-0.00951718	.	22970000	23040000	51,160,44
Gm03	23040000	23150000	ID_0.01_471	0.00811225	.	23040000	23150000	31120180
Gm03	23150000	23580000	ID_0.01_472	-0.122165	.	23150000	23580000	51,160,44
Gm03	23580000	23870000	ID_0.01_473	0.789185	.	23580000	23870000	31120180
Gm03	23870000	24240000	ID_0.01_474	0.778113	.	23870000	24240000	51,160,44
Gm03	24240000	24530000	ID_0.01_475	-0.34692	.	24240000	24530000	31120180
Gm03	24530000	24660000	ID_0.01_476	0.393018	.	24530000	24660000	51,160,44
Gm03	24660000	24855000	ID_0.01_477	0.191053	.	24660000	24855000	31120180
Gm03	24855000	25160000	ID_0.01_478	0.935369	.	24855000	25160000	51,160,44
Gm03	25160000	25410000	ID_0.01_479	0.802448	.	25160000	25410000	31120180
Gm03	25410000	25660000	ID_0.01_480	0.817809	.	25410000	25660000	51,160,44
Gm03	25660000	25890000	ID_0.01_481	0.743187	.	25660000	25890000	31120180
Gm03	25890000	26450000	ID_0.01_482	0.735956	.	25890000	26450000	51,160,44
Gm03	26450000	26580000	ID_0.01_483	-0.157354	.	26450000	26580000	31120180
Gm03	26580000	26720000	ID_0.01_484	0.127671	.	26580000	26720000	51,160,44
Gm03	26720000	27210000	ID_0.01_485	-0.0193779	.	26720000	27210000	31120180
Gm03	27210000	27795000	ID_0.01_486	-0.0334687	.	27210000	27795000	51,160,44
Gm03	27795000	27990000	ID_0.01_487	-0.195078	.	27795000	27990000	31120180
Gm03	27990000	28210000	ID_0.01_488	0.247483	.	27990000	28210000	51,160,44
Gm03	28210000	28410000	ID_0.01_489	0.19386	.	28210000	28410000	31120180
Gm03	28410000	28540000	ID_0.01_490	-0.118245	.	28410000	28540000	51,160,44
Gm03	28540000	29060000	ID_0.01_491	0.21627	.	28540000	29060000	31120180
Gm03	29060000	29580000	ID_0.01_492	0.0904394	.	29060000	29580000	51,160,44
Gm03	29580000	29680000	ID_0.01_493	0.0188312	.	29580000	29680000	31120180
Gm03	29680000	29960000	ID_0.01_494	-0.0729352	.	29680000	29960000	51,160,44
Gm03	29960000	30170000	ID_0.01_495	0.0642088	.	29960000	30170000	31120180
Gm03	30170000	30730000	ID_0.01_496	-0.205504	.	30170000	30730000	51,160,44
Gm03	30730000	31020000	ID_0.01_497	-0.131576	.	30730000	31020000	31120180
Gm03	31020000	31260000	ID_0.01_498	-0.0675547	.	31020000	31260000	51,160,44
Gm03	31260000	31430000	ID_0.01_499	0.238165	.	31260000	31430000	31120180
Gm03	31430000	31870000	ID_0.01_500	0.640206	.	31430000	31870000	51,160,44
Gm03	31870000	32060000	ID_0.01_501	0.140984	.	31870000	32060000	31120180
Gm03	32060000	32140000	ID_0.01_502	-0.0600018	.	32060000	32140000	51,160,44
Gm03	32140000	32270000	ID_0.01_503	0.0826719	.	32140000	32270000	31120180
Gm03	32270000	32680000	ID_0.01_504	0.414341	.	32270000	32680000	51,160,44
Gm03	32680000	33260000	ID_0.01_505	-0.0345742	.	32680000	33260000	31120180
Gm03	33260000	33800000	ID_0.01_506	-0.0761688	.	33260000	33800000	51,160,44
Gm03	33800000	34090000	ID_0.01_507	0.0484778	.	33800000	34090000	31120180
Gm03	34090000	34250000	ID_0.01_508	-0.0725468	.	34090000	34250000	51,160,44
Gm03	34250000	34500000	ID_0.01_509	-0.0671357	.	34250000	34500000	31120180
Gm03	34500000	34670000	ID_0.01_510	0.0075116	.	34500000	34670000	51,160,44
Gm03	34670000	34840000	ID_0.01_511	-0.337871	.	34670000	34840000	31120180
Gm03	34840000	35090000	ID_0.01_512	-0.20738	.	34840000	35090000	51,160,44
Gm03	35090000	35330000	ID_0.01_513	0.245996	.	35090000	35330000	31120180
Gm03	35330000	35490000	ID_0.01_514	-0.0663706	.	35330000	35490000	51,160,44
Gm03	35490000	35630000	ID_0.01_515	-0.0578903	.	35490000	35630000	31120180
Gm03	35630000	35840000	ID_0.01_516	-0.191476	.	35630000	35840000	51,160,44
Gm03	35840000	36090000	ID_0.01_517	-0.0103279	.	35840000	36090000	31120180
Gm03	36090000	36380000	ID_0.01_518	-0.125558	.	36090000	36380000	51,160,44
Gm03	36380000	36520000	ID_0.01_519	-0.10145	.	36380000	36520000	31120180
Gm03	36520000	36720000	ID_0.01_520	-0.158288	.	36520000	36720000	51,160,44
Gm03	36720000	36890000	ID_0.01_521	-0.233137	.	36720000	36890000	31120180
Gm03	36890000	37030000	ID_0.01_522	-0.162451	.	36890000	37030000	51,160,44
Gm03	37030000	37220000	ID_0.01_523	-0.236374	.	37030000	37220000	31120180
Gm03	37220000	37350000	ID_0.01_524	-0.17996	.	37220000	37350000	51,160,44
Gm03	37350000	37670000	ID_0.01_525	-0.21449	.	37350000	37670000	31120180
Gm03	37670000	37810000	ID_0.01_526	-0.161193	.	37670000	37810000	51,160,44
Gm03	37810000	37910000	ID_0.01_527	-0.272062	.	37810000	37910000	31120180
Gm03	37910000	38210000	ID_0.01_528	-0.168439	.	37910000	38210000	51,160,44
Gm03	38210000	38390000	ID_0.01_529	-0.117766	.	38210000	38390000	31120180
Gm03	38390000	38530000	ID_0.01_530	-0.206157	.	38390000	38530000	51,160,44
Gm03	38530000	38660000	ID_0.01_531	-0.36923	.	38530000	38660000	31120180
Gm03	38660000	39140000	ID_0.01_532	-0.211068	.	38660000	39140000	51,160,44
Gm03	39140000	39190000	ID_0.01_533	-0.424325	.	39140000	39190000	31120180
Gm03	39190000	39480000	ID_0.01_534	-0.44565	.	39190000	39480000	51,160,44
Gm03	39480000	39740000	ID_0.01_535	-0.33906	.	39480000	39740000	31120180
Gm03	39740000	40110000	ID_0.01_536	-0.172615	.	39740000	40110000	51,160,44
Gm03	40110000	40390000	ID_0.01_537	-0.301568	.	40110000	40390000	31120180
Gm03	40390000	40640000	ID_0.01_538	-0.237759	.	40390000	40640000	51,160,44
Gm03	40640000	41190000	ID_0.01_539	-0.276473	.	40640000	41190000	31120180
Gm03	41190000	41370000	ID_0.01_540	-0.344576	.	41190000	41370000	51,160,44
Gm03	41370000	41510000	ID_0.01_541	-0.130303	.	41370000	41510000	31120180
Gm03	41510000	41730000	ID_0.01_542	-0.0895614	.	41510000	41730000	51,160,44
Gm03	41730000	41865000	ID_0.01_543	-0.0912476	.	41730000	41865000	31120180
Gm03	41865000	42200000	ID_0.01_544	-0.40353	.	41865000	42200000	51,160,44
Gm03	42200000	42380000	ID_0.01_545	-0.165655	.	42200000	42380000	31120180
Gm03	42380000	42560000	ID_0.01_546	-0.170873	.	42380000	42560000	51,160,44
Gm03	42560000	42620000	ID_0.01_547	-0.230745	.	42560000	42620000	31120180
Gm03	42620000	42870000	ID_0.01_548	-0.246994	.	42620000	42870000	51,160,44
Gm03	42870000	43050000	ID_0.01_549	-0.29711	.	42870000	43050000	31120180
Gm03	43050000	43220000	ID_0.01_550	-0.327916	.	43050000	43220000	51,160,44
Gm03	43220000	43420000	ID_0.01_551	-0.264601	.	43220000	43420000	31120180
Gm03	43420000	43530000	ID_0.01_552	-0.157764	.	43420000	43530000	51,160,44
Gm03	43530000	43600000	ID_0.01_553	-0.196952	.	43530000	43600000	31120180
Gm03	43600000	43760000	ID_0.01_554	-0.157989	.	43600000	43760000	51,160,44
Gm03	43760000	44030000	ID_0.01_555	-0.132577	.	43760000	44030000	31120180
Gm03	44030000	44370000	ID_0.01_556	-0.309365	.	44030000	44370000	51,160,44
Gm03	44370000	44560000	ID_0.01_557	-0.198055	.	44370000	44560000	31120180
Gm03	44560000	44740000	ID_0.01_558	-0.174061	.	44560000	44740000	51,160,44
Gm03	44740000	44910000	ID_0.01_559	-0.449042	.	44740000	44910000	31120180
Gm03	44910000	45230000	ID_0.01_560	-0.243845	.	44910000	45230000	51,160,44
Gm03	45230000	45420000	ID_0.01_561	-0.313138	.	45230000	45420000	31120180
Gm03	45420000	45670000	ID_0.01_562	-0.282447	.	45420000	45670000	51,160,44
Gm03	45670000	45770000	ID_0.01_563	-0.321174	.	45670000	45770000	31120180
Gm03	45770000	45910000	ID_0.01_564	-0.317293	.	45770000	45910000	51,160,44
Gm03	45910000	46060000	ID_0.01_565	-0.255834	.	45910000	46060000	31120180
Gm03	46060000	46230000	ID_0.01_566	-0.372654	.	46060000	46230000	51,160,44
Gm03	46230000	46380000	ID_0.01_567	-0.217351	.	46230000	46380000	31120180
Gm03	46380000	46630000	ID_0.01_568	-0.29332	.	46380000	46630000	51,160,44
Gm03	46630000	46800000	ID_0.01_569	-0.50213	.	46630000	46800000	31120180
Gm04	180000	620000	ID_0.01_570	-0.85336	.	180000	620000	51,160,44
Gm04	620000	860000	ID_0.01_571	-0.432629	.	620000	860000	31120180
Gm04	860000	1030000	ID_0.01_572	-0.361131	.	860000	1030000	51,160,44
Gm04	1030000	1220000	ID_0.01_573	-0.364245	.	1030000	1220000	31120180
Gm04	1220000	1440000	ID_0.01_574	-0.220718	.	1220000	1440000	51,160,44
Gm04	1440000	1710000	ID_0.01_575	-0.359643	.	1440000	1710000	31120180
Gm04	1710000	1930000	ID_0.01_576	-0.197662	.	1710000	1930000	51,160,44
Gm04	1930000	2070000	ID_0.01_577	-0.0962516	.	1930000	2070000	31120180
Gm04	2070000	2300000	ID_0.01_578	-0.0178873	.	2070000	2300000	51,160,44
Gm04	2300000	2410000	ID_0.01_579	-0.367551	.	2300000	2410000	31120180
Gm04	2410000	2570000	ID_0.01_580	-0.219324	.	2410000	2570000	51,160,44
Gm04	2570000	2850000	ID_0.01_581	-0.232614	.	2570000	2850000	31120180
Gm04	2850000	3080000	ID_0.01_582	-0.277542	.	2850000	3080000	51,160,44
Gm04	3080000	3290000	ID_0.01_583	-0.289985	.	3080000	3290000	31120180
Gm04	3290000	3530000	ID_0.01_584	0.0342724	.	3290000	3530000	51,160,44
Gm04	3530000	3670000	ID_0.01_585	-0.191125	.	3530000	3670000	31120180
Gm04	3670000	3870000	ID_0.01_586	-0.235055	.	3670000	3870000	51,160,44
Gm04	3870000	4110000	ID_0.01_587	-0.415938	.	3870000	4110000	31120180
Gm04	4110000	4410000	ID_0.01_588	-0.306346	.	4110000	4410000	51,160,44
Gm04	4410000	4550000	ID_0.01_589	-0.162901	.	4410000	4550000	31120180
Gm04	4550000	4780000	ID_0.01_590	-0.348156	.	4550000	4780000	51,160,44
Gm04	4780000	5090000	ID_0.01_591	-0.415427	.	4780000	5090000	31120180
Gm04	5090000	5220000	ID_0.01_592	-0.203531	.	5090000	5220000	51,160,44
Gm04	5220000	5520000	ID_0.01_593	-0.0509588	.	5220000	5520000	31120180
Gm04	5520000	5750000	ID_0.01_594	-0.201472	.	5520000	5750000	51,160,44
Gm04	5750000	5965000	ID_0.01_595	-0.595632	.	5750000	5965000	31120180
Gm04	5965000	6130000	ID_0.01_596	-0.360142	.	5965000	6130000	51,160,44
Gm04	6130000	6280000	ID_0.01_597	-0.151792	.	6130000	6280000	31120180
Gm04	6280000	6590000	ID_0.01_598	-0.193083	.	6280000	6590000	51,160,44
Gm04	6590000	6770000	ID_0.01_599	-0.340856	.	6590000	6770000	31120180
Gm04	6770000	6990000	ID_0.01_600	-0.0293444	.	6770000	6990000	51,160,44
Gm04	6990000	7190000	ID_0.01_601	-0.0375822	.	6990000	7190000	31120180
Gm04	7190000	7320000	ID_0.01_602	0.0731431	.	7190000	7320000	51,160,44
Gm04	7320000	7550000	ID_0.01_603	-0.18139	.	7320000	7550000	31120180
Gm04	7550000	7750000	ID_0.01_604	0.0850346	.	7550000	7750000	51,160,44
Gm04	7750000	8020000	ID_0.01_605	0.286782	.	7750000	8020000	31120180
Gm04	8020000	8110000	ID_0.01_606	-0.155788	.	8020000	8110000	51,160,44
Gm04	8110000	8500000	ID_0.01_607	-0.168707	.	8110000	8500000	31120180
Gm04	8500000	8780000	ID_0.01_608	-0.392647	.	8500000	8780000	51,160,44
Gm04	8780000	9010000	ID_0.01_609	-0.13225	.	8780000	9010000	31120180
Gm04	9010000	9260000	ID_0.01_610	-0.202502	.	9010000	9260000	51,160,44
Gm04	9260000	9410000	ID_0.01_611	-0.297709	.	9260000	9410000	31120180
Gm04	9410000	9600000	ID_0.01_612	0.268046	.	9410000	9600000	51,160,44
Gm04	9600000	9880000	ID_0.01_613	0.0397676	.	9600000	9880000	31120180
Gm04	9880000	10100000	ID_0.01_614	-0.0972529	.	9880000	10100000	51,160,44
Gm04	10100000	11120000	ID_0.01_615	0.284066	.	10100000	11120000	31120180
Gm04	11120000	11240000	ID_0.01_616	-0.179828	.	11120000	11240000	51,160,44
Gm04	11240000	11380000	ID_0.01_617	-0.0581652	.	11240000	11380000	31120180
Gm04	11380000	11790000	ID_0.01_618	-0.0154112	.	11380000	11790000	51,160,44
Gm04	11790000	11840000	ID_0.01_619	0.182698	.	11790000	11840000	31120180
Gm04	11840000	12040000	ID_0.01_620	0.209747	.	11840000	12040000	51,160,44
Gm04	12040000	12130000	ID_0.01_621	0.129945	.	12040000	12130000	31120180
Gm04	12130000	12400000	ID_0.01_622	0.136252	.	12130000	12400000	51,160,44
Gm04	12400000	12515000	ID_0.01_623	0.4341	.	12400000	12515000	31120180
Gm04	12515000	12975000	ID_0.01_624	0.168386	.	12515000	12975000	51,160,44
Gm04	12975000	13470000	ID_0.01_625	-0.0567307	.	12975000	13470000	31120180
Gm04	13470000	13760000	ID_0.01_626	0.0179606	.	13470000	13760000	51,160,44
Gm04	13760000	13970000	ID_0.01_627	0.530258	.	13760000	13970000	31120180
Gm04	13970000	14350000	ID_0.01_628	0.096164	.	13970000	14350000	51,160,44
Gm04	14350000	14760000	ID_0.01_629	-0.0475848	.	14350000	14760000	31120180
Gm04	14760000	14910000	ID_0.01_630	-0.0664655	.	14760000	14910000	51,160,44
Gm04	14910000	15550000	ID_0.01_631	-0.0132815	.	14910000	15550000	31120180
Gm04	15550000	15910000	ID_0.01_632	0.36819	.	15550000	15910000	51,160,44
Gm04	15910000	16130000	ID_0.01_633	0.0782333	.	15910000	16130000	31120180
Gm04	16130000	16420000	ID_0.01_634	0.0662065	.	16130000	16420000	51,160,44
Gm04	16420000	16825000	ID_0.01_635	0.281164	.	16420000	16825000	31120180
Gm04	16825000	17050000	ID_0.01_636	0.0242257	.	16825000	17050000	51,160,44
Gm04	17050000	17370000	ID_0.01_637	0.0718955	.	17050000	17370000	31120180
Gm04	17370000	17650000	ID_0.01_638	0.217615	.	17370000	17650000	51,160,44
Gm04	17650000	17930000	ID_0.01_639	0.0247567	.	17650000	17930000	31120180
Gm04	17930000	18180000	ID_0.01_640	0.0645925	.	17930000	18180000	51,160,44
Gm04	18180000	18470000	ID_0.01_641	-0.0975254	.	18180000	18470000	31120180
Gm04	18470000	18700000	ID_0.01_642	0.0440666	.	18470000	18700000	51,160,44
Gm04	18700000	19000000	ID_0.01_643	0.0928312	.	18700000	19000000	31120180
Gm04	19000000	19190000	ID_0.01_644	0.379333	.	19000000	19190000	51,160,44
Gm04	19190000	19620000	ID_0.01_645	0.058119	.	19190000	19620000	31120180
Gm04	19620000	20210000	ID_0.01_646	-0.0604891	.	19620000	20210000	51,160,44
Gm04	20210000	20490000	ID_0.01_647	0.0415677	.	20210000	20490000	31120180
Gm04	20490000	20820000	ID_0.01_648	0.413351	.	20490000	20820000	51,160,44
Gm04	20820000	21095000	ID_0.01_649	0.896402	.	20820000	21095000	31120180
Gm04	21095000	21320000	ID_0.01_650	0.856901	.	21095000	21320000	51,160,44
Gm04	21320000	22120000	ID_0.01_651	0.99104	.	21320000	22120000	31120180
Gm04	22120000	22680000	ID_0.01_652	0.170042	.	22120000	22680000	51,160,44
Gm04	22680000	22810000	ID_0.01_653	-0.446653	.	22680000	22810000	31120180
Gm04	22810000	23470000	ID_0.01_654	0.00876938	.	22810000	23470000	51,160,44
Gm04	23470000	23915000	ID_0.01_655	0.076124	.	23470000	23915000	31120180
Gm04	23915000	24020000	ID_0.01_656	0.409401	.	23915000	24020000	51,160,44
Gm04	24020000	24440000	ID_0.01_657	0.307483	.	24020000	24440000	31120180
Gm04	24440000	24600000	ID_0.01_658	0.455278	.	24440000	24600000	51,160,44
Gm04	24600000	25095000	ID_0.01_659	0.517718	.	24600000	25095000	31120180
Gm04	25095000	25670000	ID_0.01_660	-0.425122	.	25095000	25670000	51,160,44
Gm04	25670000	26410000	ID_0.01_661	-0.0296816	.	25670000	26410000	31120180
Gm04	26410000	26650000	ID_0.01_662	0.136257	.	26410000	26650000	51,160,44
Gm04	26650000	26995000	ID_0.01_663	0.0320269	.	26650000	26995000	31120180
Gm04	26995000	27380000	ID_0.01_664	-0.887165	.	26995000	27380000	51,160,44
Gm04	27380000	27510000	ID_0.01_665	-0.17283	.	27380000	27510000	31120180
Gm04	27510000	28040000	ID_0.01_666	-0.0184142	.	27510000	28040000	51,160,44
Gm04	28040000	28750000	ID_0.01_667	1.0548	.	28040000	28750000	31120180
Gm04	28750000	28970000	ID_0.01_668	0.0285746	.	28750000	28970000	51,160,44
Gm04	28970000	29230000	ID_0.01_669	-0.293594	.	28970000	29230000	31120180
Gm04	29230000	29460000	ID_0.01_670	-0.00882749	.	29230000	29460000	51,160,44
Gm04	29460000	29915000	ID_0.01_671	0.559637	.	29460000	29915000	31120180
Gm04	29915000	30025000	ID_0.01_672	0.235905	.	29915000	30025000	51,160,44
Gm04	30025000	30760000	ID_0.01_673	0.233502	.	30025000	30760000	31120180
Gm04	30760000	30975000	ID_0.01_674	0.456393	.	30760000	30975000	51,160,44
Gm04	30975000	31370000	ID_0.01_675	0.213323	.	30975000	31370000	31120180
Gm04	31370000	32015000	ID_0.01_676	-0.0127722	.	31370000	32015000	51,160,44
Gm04	32015000	32170000	ID_0.01_677	0.207837	.	32015000	32170000	31120180
Gm04	32170000	32590000	ID_0.01_678	0.494457	.	32170000	32590000	51,160,44
Gm04	32590000	32840000	ID_0.01_679	0.125051	.	32590000	32840000	31120180
Gm04	32840000	33190000	ID_0.01_680	0.0407583	.	32840000	33190000	51,160,44
Gm04	33190000	33480000	ID_0.01_681	0.575701	.	33190000	33480000	31120180
Gm04	33480000	34150000	ID_0.01_682	0.130099	.	33480000	34150000	51,160,44
Gm04	34150000	34450000	ID_0.01_683	-0.146435	.	34150000	34450000	31120180
Gm04	34450000	34750000	ID_0.01_684	0.40299	.	34450000	34750000	51,160,44
Gm04	34750000	34960000	ID_0.01_685	0.226383	.	34750000	34960000	31120180
Gm04	34960000	35320000	ID_0.01_686	0.285457	.	34960000	35320000	51,160,44
Gm04	35320000	35810000	ID_0.01_687	-0.210681	.	35320000	35810000	31120180
Gm04	35810000	35980000	ID_0.01_688	-0.167236	.	35810000	35980000	51,160,44
Gm04	35980000	36785000	ID_0.01_689	-0.197062	.	35980000	36785000	31120180
Gm04	36785000	37150000	ID_0.01_690	0.623712	.	36785000	37150000	51,160,44
Gm04	37150000	37350000	ID_0.01_691	0.101648	.	37150000	37350000	31120180
Gm04	37350000	38050000	ID_0.01_692	-0.44951	.	37350000	38050000	51,160,44
Gm04	38050000	38310000	ID_0.01_693	0.0354502	.	38050000	38310000	31120180
Gm04	38310000	38570000	ID_0.01_694	0.37343	.	38310000	38570000	51,160,44
Gm04	38570000	38660000	ID_0.01_695	0.172548	.	38570000	38660000	31120180
Gm04	38660000	38840000	ID_0.01_696	0.0814375	.	38660000	38840000	51,160,44
Gm04	38840000	39030000	ID_0.01_697	0.182443	.	38840000	39030000	31120180
Gm04	39030000	39270000	ID_0.01_698	0.47563	.	39030000	39270000	51,160,44
Gm04	39270000	39670000	ID_0.01_699	0.0581137	.	39270000	39670000	31120180
Gm04	39670000	39900000	ID_0.01_700	0.527073	.	39670000	39900000	51,160,44
Gm04	39900000	40060000	ID_0.01_701	0.428924	.	39900000	40060000	31120180
Gm04	40060000	40380000	ID_0.01_702	0.433423	.	40060000	40380000	51,160,44
Gm04	40380000	40690000	ID_0.01_703	0.207701	.	40380000	40690000	31120180
Gm04	40690000	40940000	ID_0.01_704	0.448433	.	40690000	40940000	51,160,44
Gm04	40940000	41210000	ID_0.01_705	0.345101	.	40940000	41210000	31120180
Gm04	41210000	41480000	ID_0.01_706	0.195521	.	41210000	41480000	51,160,44
Gm04	41480000	41660000	ID_0.01_707	0.566878	.	41480000	41660000	31120180
Gm04	41660000	41900000	ID_0.01_708	0.249759	.	41660000	41900000	51,160,44
Gm04	41900000	42060000	ID_0.01_709	0.805246	.	41900000	42060000	31120180
Gm04	42060000	42200000	ID_0.01_710	0.384158	.	42060000	42200000	51,160,44
Gm04	42200000	42370000	ID_0.01_711	0.445047	.	42200000	42370000	31120180
Gm04	42370000	42590000	ID_0.01_712	0.0550572	.	42370000	42590000	51,160,44
Gm04	42590000	42750000	ID_0.01_713	0.54907	.	42590000	42750000	31120180
Gm04	42750000	42830000	ID_0.01_714	-0.0185191	.	42750000	42830000	51,160,44
Gm04	42830000	43020000	ID_0.01_715	0.0216834	.	42830000	43020000	31120180
Gm04	43020000	43130000	ID_0.01_716	0.0366072	.	43020000	43130000	51,160,44
Gm04	43130000	43290000	ID_0.01_717	0.180363	.	43130000	43290000	31120180
Gm04	43290000	43630000	ID_0.01_718	0.252555	.	43290000	43630000	51,160,44
Gm04	43630000	43750000	ID_0.01_719	0.337433	.	43630000	43750000	31120180
Gm04	43750000	44230000	ID_0.01_720	0.0810076	.	43750000	44230000	51,160,44
Gm04	44230000	44480000	ID_0.01_721	-0.159224	.	44230000	44480000	31120180
Gm04	44480000	44730000	ID_0.01_722	-0.0438361	.	44480000	44730000	51,160,44
Gm04	44730000	44870000	ID_0.01_723	-0.0433929	.	44730000	44870000	31120180
Gm04	44870000	45090000	ID_0.01_724	-0.257915	.	44870000	45090000	51,160,44
Gm04	45090000	45260000	ID_0.01_725	-0.263848	.	45090000	45260000	31120180
Gm04	45260000	45480000	ID_0.01_726	-0.228118	.	45260000	45480000	51,160,44
Gm04	45480000	45680000	ID_0.01_727	-0.387258	.	45480000	45680000	31120180
Gm04	45680000	45970000	ID_0.01_728	-0.547252	.	45680000	45970000	51,160,44
Gm04	45970000	46240000	ID_0.01_729	-0.148735	.	45970000	46240000	31120180
Gm04	46240000	46440000	ID_0.01_730	-0.198762	.	46240000	46440000	51,160,44
Gm04	46440000	46700000	ID_0.01_731	-0.315706	.	46440000	46700000	31120180
Gm04	46700000	46960000	ID_0.01_732	-0.115183	.	46700000	46960000	51,160,44
Gm04	46960000	47050000	ID_0.01_733	-0.0631541	.	46960000	47050000	31120180
Gm04	47050000	47190000	ID_0.01_734	-0.143087	.	47050000	47190000	51,160,44
Gm04	47190000	47500000	ID_0.01_735	-0.019274	.	47190000	47500000	31120180
Gm04	47500000	47590000	ID_0.01_736	-0.166363	.	47500000	47590000	51,160,44
Gm04	47590000	47810000	ID_0.01_737	-0.182574	.	47590000	47810000	31120180
Gm04	47810000	48130000	ID_0.01_738	-0.304436	.	47810000	48130000	51,160,44
Gm04	48130000	48290000	ID_0.01_739	-0.232386	.	48130000	48290000	31120180
Gm04	48290000	48440000	ID_0.01_740	-0.278152	.	48290000	48440000	51,160,44
Gm04	48440000	48580000	ID_0.01_741	-0.520541	.	48440000	48580000	31120180
Gm04	48580000	48810000	ID_0.01_742	-0.380754	.	48580000	48810000	51,160,44
Gm04	48810000	49170000	ID_0.01_743	-0.291817	.	48810000	49170000	31120180
Gm04	49170000	49400000	ID_0.01_744	-0.455357	.	49170000	49400000	51,160,44
Gm04	49400000	49730000	ID_0.01_745	-0.365259	.	49400000	49730000	31120180
Gm04	49730000	49940000	ID_0.01_746	-0.267395	.	49730000	49940000	51,160,44
Gm04	49940000	49990000	ID_0.01_747	-0.15926	.	49940000	49990000	31120180
Gm04	49990000	50240000	ID_0.01_748	-0.16059	.	49990000	50240000	51,160,44
Gm04	50240000	50510000	ID_0.01_749	-0.361536	.	50240000	50510000	31120180
Gm04	50510000	50830000	ID_0.01_750	-0.504368	.	50510000	50830000	51,160,44
Gm05	160000	310000	ID_0.01_751	-0.458721	.	160000	310000	31120180
Gm05	310000	440000	ID_0.01_752	-0.296834	.	310000	440000	51,160,44
Gm05	440000	620000	ID_0.01_753	-0.266091	.	440000	620000	31120180
Gm05	620000	770000	ID_0.01_754	-0.0709887	.	620000	770000	51,160,44
Gm05	770000	890000	ID_0.01_755	-0.301031	.	770000	890000	31120180
Gm05	890000	1210000	ID_0.01_756	-0.235549	.	890000	1210000	51,160,44
Gm05	1210000	1370000	ID_0.01_757	-0.219602	.	1210000	1370000	31120180
Gm05	1370000	1480000	ID_0.01_758	-0.465518	.	1370000	1480000	51,160,44
Gm05	1480000	1650000	ID_0.01_759	-0.480006	.	1480000	1650000	31120180
Gm05	1650000	1760000	ID_0.01_760	-0.106766	.	1650000	1760000	51,160,44
Gm05	1760000	1850000	ID_0.01_761	-0.298297	.	1760000	1850000	31120180
Gm05	1850000	2120000	ID_0.01_762	-0.249697	.	1850000	2120000	51,160,44
Gm05	2120000	2280000	ID_0.01_763	-0.334477	.	2120000	2280000	31120180
Gm05	2280000	2530000	ID_0.01_764	-0.121897	.	2280000	2530000	51,160,44
Gm05	2530000	2740000	ID_0.01_765	-0.278163	.	2530000	2740000	31120180
Gm05	2740000	2860000	ID_0.01_766	-0.348947	.	2740000	2860000	51,160,44
Gm05	2860000	3070000	ID_0.01_767	-0.223221	.	2860000	3070000	31120180
Gm05	3070000	3260000	ID_0.01_768	-0.30985	.	3070000	3260000	51,160,44
Gm05	3260000	3510000	ID_0.01_769	0.233307	.	3260000	3510000	31120180
Gm05	3510000	3860000	ID_0.01_770	-0.0702077	.	3510000	3860000	51,160,44
Gm05	3860000	4000000	ID_0.01_771	-0.393107	.	3860000	4000000	31120180
Gm05	4000000	4130000	ID_0.01_772	-0.130818	.	4000000	4130000	51,160,44
Gm05	4130000	4265000	ID_0.01_773	-0.1168	.	4130000	4265000	31120180
Gm05	4265000	4400000	ID_0.01_774	-0.0924096	.	4265000	4400000	51,160,44
Gm05	4400000	4480000	ID_0.01_775	-0.146708	.	4400000	4480000	31120180
Gm05	4480000	4540000	ID_0.01_776	-0.136693	.	4480000	4540000	51,160,44
Gm05	4540000	4810000	ID_0.01_777	-0.152456	.	4540000	4810000	31120180
Gm05	4810000	5100000	ID_0.01_778	-0.246399	.	4810000	5100000	51,160,44
Gm05	5100000	5530000	ID_0.01_779	0.0030254	.	5100000	5530000	31120180
Gm05	5530000	5615000	ID_0.01_780	0.00323535	.	5530000	5615000	51,160,44
Gm05	5615000	5750000	ID_0.01_781	0.0270047	.	5615000	5750000	31120180
Gm05	5750000	6040000	ID_0.01_782	-0.151127	.	5750000	6040000	51,160,44
Gm05	6040000	6110000	ID_0.01_783	0.0931077	.	6040000	6110000	31120180
Gm05	6110000	6350000	ID_0.01_784	0.0775098	.	6110000	6350000	51,160,44
Gm05	6350000	6930000	ID_0.01_785	0.0755855	.	6350000	6930000	31120180
Gm05	6930000	7255000	ID_0.01_786	0.0949353	.	6930000	7255000	51,160,44
Gm05	7255000	7420000	ID_0.01_787	0.345357	.	7255000	7420000	31120180
Gm05	7420000	7610000	ID_0.01_788	0.038319	.	7420000	7610000	51,160,44
Gm05	7610000	8090000	ID_0.01_789	-0.213094	.	7610000	8090000	31120180
Gm05	8090000	8350000	ID_0.01_790	0.092828	.	8090000	8350000	51,160,44
Gm05	8350000	8500000	ID_0.01_791	0.146473	.	8350000	8500000	31120180
Gm05	8500000	8900000	ID_0.01_792	0.0275353	.	8500000	8900000	51,160,44
Gm05	8900000	9250000	ID_0.01_793	0.00657765	.	8900000	9250000	31120180
Gm05	9250000	9550000	ID_0.01_794	0.597347	.	9250000	9550000	51,160,44
Gm05	9550000	9710000	ID_0.01_795	0.181542	.	9550000	9710000	31120180
Gm05	9710000	10050000	ID_0.01_796	0.445722	.	9710000	10050000	51,160,44
Gm05	10050000	10240000	ID_0.01_797	0.162561	.	10050000	10240000	31120180
Gm05	10240000	10450000	ID_0.01_798	0.159464	.	10240000	10450000	51,160,44
Gm05	10450000	10550000	ID_0.01_799	0.108845	.	10450000	10550000	31120180
Gm05	10550000	11560000	ID_0.01_800	-0.00608773	.	10550000	11560000	51,160,44
Gm05	11560000	11990000	ID_0.01_801	0.0996549	.	11560000	11990000	31120180
Gm05	11990000	12720000	ID_0.01_802	-0.14623	.	11990000	12720000	51,160,44
Gm05	12720000	13050000	ID_0.01_803	0.142639	.	12720000	13050000	31120180
Gm05	13050000	13480000	ID_0.01_804	0.38461	.	13050000	13480000	51,160,44
Gm05	13480000	13730000	ID_0.01_805	0.7388	.	13480000	13730000	31120180
Gm05	13730000	14040000	ID_0.01_806	0.621389	.	13730000	14040000	51,160,44
Gm05	14040000	14180000	ID_0.01_807	-0.109228	.	14040000	14180000	31120180
Gm05	14180000	14420000	ID_0.01_808	0.214129	.	14180000	14420000	51,160,44
Gm05	14420000	14690000	ID_0.01_809	0.0375176	.	14420000	14690000	31120180
Gm05	14690000	14860000	ID_0.01_810	0.109682	.	14690000	14860000	51,160,44
Gm05	14860000	15170000	ID_0.01_811	0.0208614	.	14860000	15170000	31120180
Gm05	15170000	15550000	ID_0.01_812	-0.0353338	.	15170000	15550000	51,160,44
Gm05	15550000	16150000	ID_0.01_813	0.683022	.	15550000	16150000	31120180
Gm05	16150000	16670000	ID_0.01_814	-0.363416	.	16150000	16670000	51,160,44
Gm05	16670000	16750000	ID_0.01_815	0.0136486	.	16670000	16750000	31120180
Gm05	16750000	17130000	ID_0.01_816	0.0963677	.	16750000	17130000	51,160,44
Gm05	17130000	17430000	ID_0.01_817	0.348242	.	17130000	17430000	31120180
Gm05	17430000	17570000	ID_0.01_818	0.0262936	.	17430000	17570000	51,160,44
Gm05	17570000	17930000	ID_0.01_819	0.108988	.	17570000	17930000	31120180
Gm05	17930000	18150000	ID_0.01_820	0.59642	.	17930000	18150000	51,160,44
Gm05	18150000	18620000	ID_0.01_821	0.72916	.	18150000	18620000	31120180
Gm05	18620000	18870000	ID_0.01_822	0.356603	.	18620000	18870000	51,160,44
Gm05	18870000	19000000	ID_0.01_823	-0.146913	.	18870000	19000000	31120180
Gm05	19000000	19285000	ID_0.01_824	-0.0192893	.	19000000	19285000	51,160,44
Gm05	19285000	19770000	ID_0.01_825	0.886845	.	19285000	19770000	31120180
Gm05	19770000	20185000	ID_0.01_826	0.228221	.	19770000	20185000	51,160,44
Gm05	20185000	20870000	ID_0.01_827	-0.894132	.	20185000	20870000	31120180
Gm05	20870000	21110000	ID_0.01_828	-0.137791	.	20870000	21110000	51,160,44
Gm05	21110000	21775000	ID_0.01_829	0.502118	.	21110000	21775000	31120180
Gm05	21775000	22340000	ID_0.01_830	-0.36766	.	21775000	22340000	51,160,44
Gm05	22340000	23450000	ID_0.01_831	0.0010494	.	22340000	23450000	31120180
Gm05	23450000	24175000	ID_0.01_832	0.198916	.	23450000	24175000	51,160,44
Gm05	24175000	24750000	ID_0.01_833	0.253431	.	24175000	24750000	31120180
Gm05	24750000	25080000	ID_0.01_834	0.430627	.	24750000	25080000	51,160,44
Gm05	25080000	25550000	ID_0.01_835	0.198173	.	25080000	25550000	31120180
Gm05	25550000	25940000	ID_0.01_836	-0.328415	.	25550000	25940000	51,160,44
Gm05	25940000	26290000	ID_0.01_837	0.514099	.	25940000	26290000	31120180
Gm05	26290000	26690000	ID_0.01_838	-0.288419	.	26290000	26690000	51,160,44
Gm05	26690000	26830000	ID_0.01_839	0.389993	.	26690000	26830000	31120180
Gm05	26830000	27100000	ID_0.01_840	0.309895	.	26830000	27100000	51,160,44
Gm05	27100000	27160000	ID_0.01_841	0.0634866	.	27100000	27160000	31120180
Gm05	27160000	27390000	ID_0.01_842	0.158956	.	27160000	27390000	51,160,44
Gm05	27390000	27540000	ID_0.01_843	0.889665	.	27390000	27540000	31120180
Gm05	27540000	27730000	ID_0.01_844	0.666206	.	27540000	27730000	51,160,44
Gm05	27730000	27910000	ID_0.01_845	-0.425114	.	27730000	27910000	31120180
Gm05	27910000	28050000	ID_0.01_846	0.00659348	.	27910000	28050000	51,160,44
Gm05	28050000	28300000	ID_0.01_847	0.170609	.	28050000	28300000	31120180
Gm05	28300000	28600000	ID_0.01_848	0.155004	.	28300000	28600000	51,160,44
Gm05	28600000	28840000	ID_0.01_849	0.519446	.	28600000	28840000	31120180
Gm05	28840000	29010000	ID_0.01_850	0.541728	.	28840000	29010000	51,160,44
Gm05	29010000	29210000	ID_0.01_851	0.70987	.	29010000	29210000	31120180
Gm05	29210000	29260000	ID_0.01_852	-0.0757054	.	29210000	29260000	51,160,44
Gm05	29260000	29600000	ID_0.01_853	-0.0840431	.	29260000	29600000	31120180
Gm05	29600000	29790000	ID_0.01_854	0.191377	.	29600000	29790000	51,160,44
Gm05	29790000	29910000	ID_0.01_855	0.0903023	.	29790000	29910000	31120180
Gm05	29910000	29970000	ID_0.01_856	0.0718691	.	29910000	29970000	51,160,44
Gm05	29970000	30350000	ID_0.01_857	0.0784494	.	29970000	30350000	31120180
Gm05	30350000	30580000	ID_0.01_858	0.445645	.	30350000	30580000	51,160,44
Gm05	30580000	30985000	ID_0.01_859	0.191265	.	30580000	30985000	31120180
Gm05	30985000	31410000	ID_0.01_860	-0.510437	.	30985000	31410000	51,160,44
Gm05	31410000	31680000	ID_0.01_861	-0.143026	.	31410000	31680000	31120180
Gm05	31680000	32050000	ID_0.01_862	-0.087207	.	31680000	32050000	51,160,44
Gm05	32050000	32190000	ID_0.01_863	-0.236022	.	32050000	32190000	31120180
Gm05	32190000	32330000	ID_0.01_864	-0.10985	.	32190000	32330000	51,160,44
Gm05	32330000	32600000	ID_0.01_865	-0.243449	.	32330000	32600000	31120180
Gm05	32600000	32810000	ID_0.01_866	-0.115533	.	32600000	32810000	51,160,44
Gm05	32810000	32890000	ID_0.01_867	-0.39468	.	32810000	32890000	31120180
Gm05	32890000	33180000	ID_0.01_868	-0.368024	.	32890000	33180000	51,160,44
Gm05	33180000	33530000	ID_0.01_869	-0.0534129	.	33180000	33530000	31120180
Gm05	33530000	33860000	ID_0.01_870	0.0658428	.	33530000	33860000	51,160,44
Gm05	33860000	34000000	ID_0.01_871	-0.303131	.	33860000	34000000	31120180
Gm05	34000000	34090000	ID_0.01_872	-0.246171	.	34000000	34090000	51,160,44
Gm05	34090000	34300000	ID_0.01_873	-0.376438	.	34090000	34300000	31120180
Gm05	34300000	34430000	ID_0.01_874	-0.199843	.	34300000	34430000	51,160,44
Gm05	34430000	34740000	ID_0.01_875	-0.326089	.	34430000	34740000	31120180
Gm05	34740000	34850000	ID_0.01_876	-0.180253	.	34740000	34850000	51,160,44
Gm05	34850000	34920000	ID_0.01_877	-0.296493	.	34850000	34920000	31120180
Gm05	34920000	35040000	ID_0.01_878	-0.288558	.	34920000	35040000	51,160,44
Gm05	35040000	35370000	ID_0.01_879	-0.379301	.	35040000	35370000	31120180
Gm05	35370000	35620000	ID_0.01_880	0.165692	.	35370000	35620000	51,160,44
Gm05	35620000	35930000	ID_0.01_881	-0.458752	.	35620000	35930000	31120180
Gm05	35930000	36270000	ID_0.01_882	-0.449571	.	35930000	36270000	51,160,44
Gm05	36270000	36580000	ID_0.01_883	-0.605973	.	36270000	36580000	31120180
Gm05	36580000	37110000	ID_0.01_884	-0.328358	.	36580000	37110000	51,160,44
Gm05	37110000	37320000	ID_0.01_885	-0.448373	.	37110000	37320000	31120180
Gm05	37320000	37500000	ID_0.01_886	-0.208914	.	37320000	37500000	51,160,44
Gm05	37500000	37720000	ID_0.01_887	-0.249207	.	37500000	37720000	31120180
Gm05	37720000	37930000	ID_0.01_888	-0.376871	.	37720000	37930000	51,160,44
Gm05	37930000	38130000	ID_0.01_889	-0.398528	.	37930000	38130000	31120180
Gm05	38130000	38280000	ID_0.01_890	-0.298097	.	38130000	38280000	51,160,44
Gm05	38280000	38510000	ID_0.01_891	-0.376887	.	38280000	38510000	31120180
Gm05	38510000	38580000	ID_0.01_892	-0.230869	.	38510000	38580000	51,160,44
Gm05	38580000	38950000	ID_0.01_893	-0.192961	.	38580000	38950000	31120180
Gm05	38950000	39180000	ID_0.01_894	-0.285516	.	38950000	39180000	51,160,44
Gm05	39180000	39320000	ID_0.01_895	-0.0346884	.	39180000	39320000	31120180
Gm05	39320000	39560000	ID_0.01_896	-0.175304	.	39320000	39560000	51,160,44
Gm05	39560000	39800000	ID_0.01_897	-0.384565	.	39560000	39800000	31120180
Gm05	39800000	39960000	ID_0.01_898	-0.212658	.	39800000	39960000	51,160,44
Gm05	39960000	40170000	ID_0.01_899	-0.262872	.	39960000	40170000	31120180
Gm05	40170000	40450000	ID_0.01_900	-0.30645	.	40170000	40450000	51,160,44
Gm05	40450000	40510000	ID_0.01_901	-0.193795	.	40450000	40510000	31120180
Gm05	40510000	41060000	ID_0.01_902	-0.213421	.	40510000	41060000	51,160,44
Gm05	41060000	41250000	ID_0.01_903	-0.488864	.	41060000	41250000	31120180
Gm05	41250000	41540000	ID_0.01_904	-0.425021	.	41250000	41540000	51,160,44
Gm05	41540000	41890000	ID_0.01_905	-0.475113	.	41540000	41890000	31120180
Gm05	41890000	42070000	ID_0.01_906	-0.551283	.	41890000	42070000	51,160,44
Gm06	220000	500000	ID_0.01_907	-0.621641	.	220000	500000	31120180
Gm06	500000	610000	ID_0.01_908	-0.1682	.	500000	610000	51,160,44
Gm06	610000	820000	ID_0.01_909	-0.312121	.	610000	820000	31120180
Gm06	820000	1000000	ID_0.01_910	-0.302391	.	820000	1000000	51,160,44
Gm06	1000000	1190000	ID_0.01_911	-0.198933	.	1000000	1190000	31120180
Gm06	1190000	1425000	ID_0.01_912	-0.325411	.	1190000	1425000	51,160,44
Gm06	1425000	1760000	ID_0.01_913	-0.40738	.	1425000	1760000	31120180
Gm06	1760000	1980000	ID_0.01_914	-0.238773	.	1760000	1980000	51,160,44
Gm06	1980000	2190000	ID_0.01_915	-0.173518	.	1980000	2190000	31120180
Gm06	2190000	2410000	ID_0.01_916	-0.400249	.	2190000	2410000	51,160,44
Gm06	2410000	2520000	ID_0.01_917	-0.365308	.	2410000	2520000	31120180
Gm06	2520000	2780000	ID_0.01_918	-0.22799	.	2520000	2780000	51,160,44
Gm06	2780000	2950000	ID_0.01_919	-0.32089	.	2780000	2950000	31120180
Gm06	2950000	3220000	ID_0.01_920	-0.208493	.	2950000	3220000	51,160,44
Gm06	3220000	3520000	ID_0.01_921	-0.0768099	.	3220000	3520000	31120180
Gm06	3520000	3840000	ID_0.01_922	-0.307913	.	3520000	3840000	51,160,44
Gm06	3840000	4080000	ID_0.01_923	-0.174627	.	3840000	4080000	31120180
Gm06	4080000	4230000	ID_0.01_924	-0.104059	.	4080000	4230000	51,160,44
Gm06	4230000	4480000	ID_0.01_925	-0.318405	.	4230000	4480000	31120180
Gm06	4480000	4730000	ID_0.01_926	-0.570248	.	4480000	4730000	51,160,44
Gm06	4730000	4900000	ID_0.01_927	-0.0831586	.	4730000	4900000	31120180
Gm06	4900000	5050000	ID_0.01_928	-0.0493611	.	4900000	5050000	51,160,44
Gm06	5050000	5330000	ID_0.01_929	-0.126101	.	5050000	5330000	31120180
Gm06	5330000	5640000	ID_0.01_930	-0.436684	.	5330000	5640000	51,160,44
Gm06	5640000	5860000	ID_0.01_931	-0.170262	.	5640000	5860000	31120180
Gm06	5860000	6140000	ID_0.01_932	-0.373942	.	5860000	6140000	51,160,44
Gm06	6140000	6350000	ID_0.01_933	-0.327027	.	6140000	6350000	31120180
Gm06	6350000	6470000	ID_0.01_934	-0.296251	.	6350000	6470000	51,160,44
Gm06	6470000	6760000	ID_0.01_935	-0.202112	.	6470000	6760000	31120180
Gm06	6760000	6980000	ID_0.01_936	-0.12553	.	6760000	6980000	51,160,44
Gm06	6980000	7110000	ID_0.01_937	-0.0467526	.	6980000	7110000	31120180
Gm06	7110000	7280000	ID_0.01_938	-0.0336949	.	7110000	7280000	51,160,44
Gm06	7280000	7540000	ID_0.01_939	-0.390347	.	7280000	7540000	31120180
Gm06	7540000	7980000	ID_0.01_940	-0.355618	.	7540000	7980000	51,160,44
Gm06	7980000	8140000	ID_0.01_941	-0.412363	.	7980000	8140000	31120180
Gm06	8140000	8590000	ID_0.01_942	-0.114243	.	8140000	8590000	51,160,44
Gm06	8590000	8730000	ID_0.01_943	-0.343104	.	8590000	8730000	31120180
Gm06	8730000	8970000	ID_0.01_944	-0.230601	.	8730000	8970000	51,160,44
Gm06	8970000	9100000	ID_0.01_945	-0.467412	.	8970000	9100000	31120180
Gm06	9100000	9430000	ID_0.01_946	-0.480725	.	9100000	9430000	51,160,44
Gm06	9430000	9600000	ID_0.01_947	-0.256265	.	9430000	9600000	31120180
Gm06	9600000	9700000	ID_0.01_948	-0.147093	.	9600000	9700000	51,160,44
Gm06	9700000	9950000	ID_0.01_949	-0.250689	.	9700000	9950000	31120180
Gm06	9950000	10190000	ID_0.01_950	-0.378496	.	9950000	10190000	51,160,44
Gm06	10190000	10380000	ID_0.01_951	-0.12644	.	10190000	10380000	31120180
Gm06	10380000	10590000	ID_0.01_952	-0.32918	.	10380000	10590000	51,160,44
Gm06	10590000	10850000	ID_0.01_953	-0.47576	.	10590000	10850000	31120180
Gm06	10850000	11140000	ID_0.01_954	-0.407251	.	10850000	11140000	51,160,44
Gm06	11140000	11260000	ID_0.01_955	-0.357825	.	11140000	11260000	31120180
Gm06	11260000	11440000	ID_0.01_956	-0.357406	.	11260000	11440000	51,160,44
Gm06	11440000	11590000	ID_0.01_957	-0.40988	.	11440000	11590000	31120180
Gm06	11590000	11690000	ID_0.01_958	-0.299956	.	11590000	11690000	51,160,44
Gm06	11690000	11910000	ID_0.01_959	-0.207511	.	11690000	11910000	31120180
Gm06	11910000	12330000	ID_0.01_960	-0.547074	.	11910000	12330000	51,160,44
Gm06	12330000	12440000	ID_0.01_961	-0.0913866	.	12330000	12440000	31120180
Gm06	12440000	12500000	ID_0.01_962	-0.0796277	.	12440000	12500000	51,160,44
Gm06	12500000	12810000	ID_0.01_963	-0.0907686	.	12500000	12810000	31120180
Gm06	12810000	12960000	ID_0.01_964	-0.316249	.	12810000	12960000	51,160,44
Gm06	12960000	13100000	ID_0.01_965	-0.170005	.	12960000	13100000	31120180
Gm06	13100000	13410000	ID_0.01_966	-0.0719956	.	13100000	13410000	51,160,44
Gm06	13410000	13580000	ID_0.01_967	-0.289598	.	13410000	13580000	31120180
Gm06	13580000	13670000	ID_0.01_968	-0.230139	.	13580000	13670000	51,160,44
Gm06	13670000	13810000	ID_0.01_969	-0.103937	.	13670000	13810000	31120180
Gm06	13810000	14080000	ID_0.01_970	-0.142224	.	13810000	14080000	51,160,44
Gm06	14080000	14250000	ID_0.01_971	-0.326064	.	14080000	14250000	31120180
Gm06	14250000	14490000	ID_0.01_972	-0.384631	.	14250000	14490000	51,160,44
Gm06	14490000	14670000	ID_0.01_973	-0.18684	.	14490000	14670000	31120180
Gm06	14670000	14830000	ID_0.01_974	-0.379016	.	14670000	14830000	51,160,44
Gm06	14830000	15230000	ID_0.01_975	0.00893266	.	14830000	15230000	31120180
Gm06	15230000	15470000	ID_0.01_976	-0.646048	.	15230000	15470000	51,160,44
Gm06	15470000	15670000	ID_0.01_977	-0.0471312	.	15470000	15670000	31120180
Gm06	15670000	15875000	ID_0.01_978	0.30502	.	15670000	15875000	51,160,44
Gm06	15875000	16080000	ID_0.01_979	-0.00900994	.	15875000	16080000	31120180
Gm06	16080000	16160000	ID_0.01_980	0.0479414	.	16080000	16160000	51,160,44
Gm06	16160000	16400000	ID_0.01_981	0.0224898	.	16160000	16400000	31120180
Gm06	16400000	16530000	ID_0.01_982	-0.346498	.	16400000	16530000	51,160,44
Gm06	16530000	16770000	ID_0.01_983	-0.0900282	.	16530000	16770000	31120180
Gm06	16770000	16940000	ID_0.01_984	0.0517453	.	16770000	16940000	51,160,44
Gm06	16940000	17240000	ID_0.01_985	0.0706014	.	16940000	17240000	31120180
Gm06	17240000	17550000	ID_0.01_986	0.0630657	.	17240000	17550000	51,160,44
Gm06	17550000	17960000	ID_0.01_987	-0.104323	.	17550000	17960000	31120180
Gm06	17960000	18150000	ID_0.01_988	0.612226	.	17960000	18150000	51,160,44
Gm06	18150000	18350000	ID_0.01_989	0.0319105	.	18150000	18350000	31120180
Gm06	18350000	18670000	ID_0.01_990	-0.137497	.	18350000	18670000	51,160,44
Gm06	18670000	18855000	ID_0.01_991	0.220284	.	18670000	18855000	31120180
Gm06	18855000	19150000	ID_0.01_992	0.27598	.	18855000	19150000	51,160,44
Gm06	19150000	19510000	ID_0.01_993	-0.16134	.	19150000	19510000	31120180
Gm06	19510000	19665000	ID_0.01_994	0.177241	.	19510000	19665000	51,160,44
Gm06	19665000	19810000	ID_0.01_995	0.713912	.	19665000	19810000	31120180
Gm06	19810000	20160000	ID_0.01_996	0.276439	.	19810000	20160000	51,160,44
Gm06	20160000	20330000	ID_0.01_997	0.421844	.	20160000	20330000	31120180
Gm06	20330000	20440000	ID_0.01_998	0.322838	.	20330000	20440000	51,160,44
Gm06	20440000	20770000	ID_0.01_999	0.421087	.	20440000	20770000	31120180
Gm06	20770000	20930000	ID_0.01_1000	0.160559	.	20770000	20930000	51,160,44
Gm06	20930000	21230000	ID_0.01_1001	-0.0580539	.	20930000	21230000	31120180
Gm06	21230000	21550000	ID_0.01_1002	0.422783	.	21230000	21550000	51,160,44
Gm06	21550000	21730000	ID_0.01_1003	0.21579	.	21550000	21730000	31120180
Gm06	21730000	21960000	ID_0.01_1004	-0.0444877	.	21730000	21960000	51,160,44
Gm06	21960000	22150000	ID_0.01_1005	0.348945	.	21960000	22150000	31120180
Gm06	22150000	22420000	ID_0.01_1006	0.610135	.	22150000	22420000	51,160,44
Gm06	22420000	23000000	ID_0.01_1007	0.404461	.	22420000	23000000	31120180
Gm06	23000000	23170000	ID_0.01_1008	-0.763115	.	23000000	23170000	51,160,44
Gm06	23170000	23650000	ID_0.01_1009	-0.478707	.	23170000	23650000	31120180
Gm06	23650000	23820000	ID_0.01_1010	0.141086	.	23650000	23820000	51,160,44
Gm06	23820000	24650000	ID_0.01_1011	0.120051	.	23820000	24650000	31120180
Gm06	24650000	24970000	ID_0.01_1012	0.828619	.	24650000	24970000	51,160,44
Gm06	24970000	25150000	ID_0.01_1013	0.408135	.	24970000	25150000	31120180
Gm06	25150000	25715000	ID_0.01_1014	0.131168	.	25150000	25715000	51,160,44
Gm06	25715000	26270000	ID_0.01_1015	1.04718	.	25715000	26270000	31120180
Gm06	26270000	26350000	ID_0.01_1016	0.46785	.	26270000	26350000	51,160,44
Gm06	26350000	26980000	ID_0.01_1017	0.470169	.	26350000	26980000	31120180
Gm06	26980000	27140000	ID_0.01_1018	0.910684	.	26980000	27140000	51,160,44
Gm06	27140000	27330000	ID_0.01_1019	0.796166	.	27140000	27330000	31120180
Gm06	27330000	28420000	ID_0.01_1020	1.37073	.	27330000	28420000	51,160,44
Gm06	28420000	28570000	ID_0.01_1021	-0.0706516	.	28420000	28570000	31120180
Gm06	28570000	28850000	ID_0.01_1022	-0.0451695	.	28570000	28850000	51,160,44
Gm06	28850000	29150000	ID_0.01_1023	0.236797	.	28850000	29150000	31120180
Gm06	29150000	29320000	ID_0.01_1024	0.134224	.	29150000	29320000	51,160,44
Gm06	29320000	29460000	ID_0.01_1025	0.0420111	.	29320000	29460000	31120180
Gm06	29460000	29910000	ID_0.01_1026	0.233506	.	29460000	29910000	51,160,44
Gm06	29910000	30470000	ID_0.01_1027	0.380911	.	29910000	30470000	31120180
Gm06	30470000	31140000	ID_0.01_1028	-0.0447592	.	30470000	31140000	51,160,44
Gm06	31140000	32420000	ID_0.01_1029	0.589543	.	31140000	32420000	31120180
Gm06	32420000	33790000	ID_0.01_1030	0.300535	.	32420000	33790000	51,160,44
Gm06	33790000	33975000	ID_0.01_1031	0.475286	.	33790000	33975000	31120180
Gm06	33975000	34120000	ID_0.01_1032	0.376947	.	33975000	34120000	51,160,44
Gm06	34120000	34375000	ID_0.01_1033	0.0586463	.	34120000	34375000	31120180
Gm06	34375000	34560000	ID_0.01_1034	0.090869	.	34375000	34560000	51,160,44
Gm06	34560000	34810000	ID_0.01_1035	0.498402	.	34560000	34810000	31120180
Gm06	34810000	35460000	ID_0.01_1036	0.214918	.	34810000	35460000	51,160,44
Gm06	35460000	35840000	ID_0.01_1037	-0.0448418	.	35460000	35840000	31120180
Gm06	35840000	36120000	ID_0.01_1038	0.365243	.	35840000	36120000	51,160,44
Gm06	36120000	36400000	ID_0.01_1039	0.730779	.	36120000	36400000	31120180
Gm06	36400000	36820000	ID_0.01_1040	1.19035	.	36400000	36820000	51,160,44
Gm06	36820000	37460000	ID_0.01_1041	-0.508752	.	36820000	37460000	31120180
Gm06	37460000	37780000	ID_0.01_1042	0.558022	.	37460000	37780000	51,160,44
Gm06	37780000	38055000	ID_0.01_1043	0.321577	.	37780000	38055000	31120180
Gm06	38055000	38300000	ID_0.01_1044	-0.00299877	.	38055000	38300000	51,160,44
Gm06	38300000	38410000	ID_0.01_1045	0.266632	.	38300000	38410000	31120180
Gm06	38410000	38610000	ID_0.01_1046	0.190517	.	38410000	38610000	51,160,44
Gm06	38610000	38990000	ID_0.01_1047	0.437503	.	38610000	38990000	31120180
Gm06	38990000	39180000	ID_0.01_1048	0.0505342	.	38990000	39180000	51,160,44
Gm06	39180000	40750000	ID_0.01_1049	-0.0579868	.	39180000	40750000	31120180
Gm06	40750000	41040000	ID_0.01_1050	-0.194112	.	40750000	41040000	51,160,44
Gm06	41040000	41380000	ID_0.01_1051	-0.0570164	.	41040000	41380000	31120180
Gm06	41380000	41520000	ID_0.01_1052	0.65728	.	41380000	41520000	51,160,44
Gm06	41520000	41785000	ID_0.01_1053	0.314175	.	41520000	41785000	31120180
Gm06	41785000	42550000	ID_0.01_1054	0.271336	.	41785000	42550000	51,160,44
Gm06	42550000	42820000	ID_0.01_1055	-0.294184	.	42550000	42820000	31120180
Gm06	42820000	43170000	ID_0.01_1056	0.323701	.	42820000	43170000	51,160,44
Gm06	43170000	43280000	ID_0.01_1057	0.11083	.	43170000	43280000	31120180
Gm06	43280000	43580000	ID_0.01_1058	0.18104	.	43280000	43580000	51,160,44
Gm06	43580000	43980000	ID_0.01_1059	0.686903	.	43580000	43980000	31120180
Gm06	43980000	44130000	ID_0.01_1060	0.248394	.	43980000	44130000	51,160,44
Gm06	44130000	44270000	ID_0.01_1061	0.642291	.	44130000	44270000	31120180
Gm06	44270000	44480000	ID_0.01_1062	0.581687	.	44270000	44480000	51,160,44
Gm06	44480000	44550000	ID_0.01_1063	0.118124	.	44480000	44550000	31120180
Gm06	44550000	44720000	ID_0.01_1064	0.122157	.	44550000	44720000	51,160,44
Gm06	44720000	44850000	ID_0.01_1065	0.200656	.	44720000	44850000	31120180
Gm06	44850000	45090000	ID_0.01_1066	0.168739	.	44850000	45090000	51,160,44
Gm06	45090000	45150000	ID_0.01_1067	0.0886234	.	45090000	45150000	31120180
Gm06	45150000	45340000	ID_0.01_1068	0.0769298	.	45150000	45340000	51,160,44
Gm06	45340000	45390000	ID_0.01_1069	-0.0248644	.	45340000	45390000	31120180
Gm06	45390000	45920000	ID_0.01_1070	-0.0368786	.	45390000	45920000	51,160,44
Gm06	45920000	46220000	ID_0.01_1071	0.512398	.	45920000	46220000	31120180
Gm06	46220000	46575000	ID_0.01_1072	-0.448503	.	46220000	46575000	51,160,44
Gm06	46575000	46720000	ID_0.01_1073	0.097338	.	46575000	46720000	31120180
Gm06	46720000	47000000	ID_0.01_1074	-0.292433	.	46720000	47000000	51,160,44
Gm06	47000000	47330000	ID_0.01_1075	0.0986356	.	47000000	47330000	31120180
Gm06	47330000	47430000	ID_0.01_1076	-0.430459	.	47330000	47430000	51,160,44
Gm06	47430000	47560000	ID_0.01_1077	-0.142301	.	47430000	47560000	31120180
Gm06	47560000	47700000	ID_0.01_1078	0.0764036	.	47560000	47700000	51,160,44
Gm06	47700000	47980000	ID_0.01_1079	0.0567077	.	47700000	47980000	31120180
Gm06	47980000	48230000	ID_0.01_1080	0.522577	.	47980000	48230000	51,160,44
Gm06	48230000	48290000	ID_0.01_1081	0.0735218	.	48230000	48290000	31120180
Gm06	48290000	48540000	ID_0.01_1082	0.0603186	.	48290000	48540000	51,160,44
Gm06	48540000	48690000	ID_0.01_1083	0.378484	.	48540000	48690000	31120180
Gm06	48690000	48900000	ID_0.01_1084	0.0886675	.	48690000	48900000	51,160,44
Gm06	48900000	48990000	ID_0.01_1085	-0.249822	.	48900000	48990000	31120180
Gm06	48990000	49090000	ID_0.01_1086	-0.135907	.	48990000	49090000	51,160,44
Gm06	49090000	49290000	ID_0.01_1087	-0.00496529	.	49090000	49290000	31120180
Gm06	49290000	49440000	ID_0.01_1088	-0.125612	.	49290000	49440000	51,160,44
Gm06	49440000	49610000	ID_0.01_1089	-0.0771649	.	49440000	49610000	31120180
Gm06	49610000	49900000	ID_0.01_1090	-0.00643188	.	49610000	49900000	51,160,44
Gm06	49900000	50060000	ID_0.01_1091	-0.479826	.	49900000	50060000	31120180
Gm06	50060000	50170000	ID_0.01_1092	-0.493183	.	50060000	50170000	51,160,44
Gm06	50170000	50390000	ID_0.01_1093	-0.430031	.	50170000	50390000	31120180
Gm06	50390000	50640000	ID_0.01_1094	-0.327724	.	50390000	50640000	51,160,44
Gm07	310000	560000	ID_0.01_1095	-0.612505	.	310000	560000	31120180
Gm07	560000	730000	ID_0.01_1096	-0.33499	.	560000	730000	51,160,44
Gm07	730000	830000	ID_0.01_1097	-0.264027	.	730000	830000	31120180
Gm07	830000	1040000	ID_0.01_1098	-0.173957	.	830000	1040000	51,160,44
Gm07	1040000	1300000	ID_0.01_1099	-0.412889	.	1040000	1300000	31120180
Gm07	1300000	1510000	ID_0.01_1100	-0.195903	.	1300000	1510000	51,160,44
Gm07	1510000	1850000	ID_0.01_1101	-0.415997	.	1510000	1850000	31120180
Gm07	1850000	2050000	ID_0.01_1102	-0.812574	.	1850000	2050000	51,160,44
Gm07	2050000	2330000	ID_0.01_1103	0.274982	.	2050000	2330000	31120180
Gm07	2330000	2570000	ID_0.01_1104	-0.412501	.	2330000	2570000	51,160,44
Gm07	2570000	2700000	ID_0.01_1105	-0.43525	.	2570000	2700000	31120180
Gm07	2700000	3050000	ID_0.01_1106	-0.160282	.	2700000	3050000	51,160,44
Gm07	3050000	3120000	ID_0.01_1107	-0.297832	.	3050000	3120000	31120180
Gm07	3120000	3320000	ID_0.01_1108	-0.283146	.	3120000	3320000	51,160,44
Gm07	3320000	3540000	ID_0.01_1109	-0.0287125	.	3320000	3540000	31120180
Gm07	3540000	3610000	ID_0.01_1110	-0.277554	.	3540000	3610000	51,160,44
Gm07	3610000	3890000	ID_0.01_1111	-0.315412	.	3610000	3890000	31120180
Gm07	3890000	3970000	ID_0.01_1112	-0.380225	.	3890000	3970000	51,160,44
Gm07	3970000	4110000	ID_0.01_1113	-0.307337	.	3970000	4110000	31120180
Gm07	4110000	4190000	ID_0.01_1114	-0.0455843	.	4110000	4190000	51,160,44
Gm07	4190000	4390000	ID_0.01_1115	-0.0970094	.	4190000	4390000	31120180
Gm07	4390000	4500000	ID_0.01_1116	-0.0549643	.	4390000	4500000	51,160,44
Gm07	4500000	4770000	ID_0.01_1117	0.0921895	.	4500000	4770000	31120180
Gm07	4770000	4930000	ID_0.01_1118	-0.0689077	.	4770000	4930000	51,160,44
Gm07	4930000	5050000	ID_0.01_1119	-0.271326	.	4930000	5050000	31120180
Gm07	5050000	5300000	ID_0.01_1120	-0.26944	.	5050000	5300000	51,160,44
Gm07	5300000	5740000	ID_0.01_1121	-0.545357	.	5300000	5740000	31120180
Gm07	5740000	6030000	ID_0.01_1122	-0.525494	.	5740000	6030000	51,160,44
Gm07	6030000	6260000	ID_0.01_1123	-0.148458	.	6030000	6260000	31120180
Gm07	6260000	6470000	ID_0.01_1124	-0.195226	.	6260000	6470000	51,160,44
Gm07	6470000	6670000	ID_0.01_1125	-0.0279328	.	6470000	6670000	31120180
Gm07	6670000	6880000	ID_0.01_1126	-0.242231	.	6670000	6880000	51,160,44
Gm07	6880000	7140000	ID_0.01_1127	-0.213602	.	6880000	7140000	31120180
Gm07	7140000	7180000	ID_0.01_1128	-0.0434091	.	7140000	7180000	51,160,44
Gm07	7180000	7470000	ID_0.01_1129	-0.039808	.	7180000	7470000	31120180
Gm07	7470000	7670000	ID_0.01_1130	0.00209751	.	7470000	7670000	51,160,44
Gm07	7670000	7800000	ID_0.01_1131	-0.375496	.	7670000	7800000	31120180
Gm07	7800000	8220000	ID_0.01_1132	-0.260796	.	7800000	8220000	51,160,44
Gm07	8220000	8410000	ID_0.01_1133	-0.302737	.	8220000	8410000	31120180
Gm07	8410000	8570000	ID_0.01_1134	-0.286239	.	8410000	8570000	51,160,44
Gm07	8570000	8850000	ID_0.01_1135	-0.501282	.	8570000	8850000	31120180
Gm07	8850000	9040000	ID_0.01_1136	-0.385171	.	8850000	9040000	51,160,44
Gm07	9040000	9340000	ID_0.01_1137	0.0238749	.	9040000	9340000	31120180
Gm07	9340000	9590000	ID_0.01_1138	-0.337837	.	9340000	9590000	51,160,44
Gm07	9590000	9760000	ID_0.01_1139	0.110941	.	9590000	9760000	31120180
Gm07	9760000	10160000	ID_0.01_1140	-0.177373	.	9760000	10160000	51,160,44
Gm07	10160000	10460000	ID_0.01_1141	-0.105582	.	10160000	10460000	31120180
Gm07	10460000	10710000	ID_0.01_1142	-0.42081	.	10460000	10710000	51,160,44
Gm07	10710000	10970000	ID_0.01_1143	0.938455	.	10710000	10970000	31120180
Gm07	10970000	11250000	ID_0.01_1144	0.0443361	.	10970000	11250000	51,160,44
Gm07	11250000	11405000	ID_0.01_1145	0.533181	.	11250000	11405000	31120180
Gm07	11405000	11660000	ID_0.01_1146	0.591949	.	11405000	11660000	51,160,44
Gm07	11660000	11810000	ID_0.01_1147	0.134332	.	11660000	11810000	31120180
Gm07	11810000	12300000	ID_0.01_1148	0.402697	.	11810000	12300000	51,160,44
Gm07	12300000	12560000	ID_0.01_1149	0.302301	.	12300000	12560000	31120180
Gm07	12560000	12910000	ID_0.01_1150	0.119749	.	12560000	12910000	51,160,44
Gm07	12910000	13240000	ID_0.01_1151	0.167039	.	12910000	13240000	31120180
Gm07	13240000	13610000	ID_0.01_1152	-0.00341211	.	13240000	13610000	51,160,44
Gm07	13610000	13940000	ID_0.01_1153	0.0884787	.	13610000	13940000	31120180
Gm07	13940000	14175000	ID_0.01_1154	0.393791	.	13940000	14175000	51,160,44
Gm07	14175000	14340000	ID_0.01_1155	0.165106	.	14175000	14340000	31120180
Gm07	14340000	14590000	ID_0.01_1156	0.276203	.	14340000	14590000	51,160,44
Gm07	14590000	14760000	ID_0.01_1157	-0.180361	.	14590000	14760000	31120180
Gm07	14760000	14890000	ID_0.01_1158	-0.125401	.	14760000	14890000	51,160,44
Gm07	14890000	15120000	ID_0.01_1159	-0.161816	.	14890000	15120000	31120180
Gm07	15120000	15180000	ID_0.01_1160	-0.315016	.	15120000	15180000	51,160,44
Gm07	15180000	15400000	ID_0.01_1161	-0.286636	.	15180000	15400000	31120180
Gm07	15400000	15590000	ID_0.01_1162	-0.113415	.	15400000	15590000	51,160,44
Gm07	15590000	15730000	ID_0.01_1163	0.236492	.	15590000	15730000	31120180
Gm07	15730000	15880000	ID_0.01_1164	0.0850399	.	15730000	15880000	51,160,44
Gm07	15880000	16070000	ID_0.01_1165	-0.0589697	.	15880000	16070000	31120180
Gm07	16070000	16320000	ID_0.01_1166	0.367695	.	16070000	16320000	51,160,44
Gm07	16320000	16620000	ID_0.01_1167	0.200373	.	16320000	16620000	31120180
Gm07	16620000	16830000	ID_0.01_1168	0.319679	.	16620000	16830000	51,160,44
Gm07	16830000	16890000	ID_0.01_1169	0.365333	.	16830000	16890000	31120180
Gm07	16890000	16970000	ID_0.01_1170	0.308448	.	16890000	16970000	51,160,44
Gm07	16970000	17100000	ID_0.01_1171	0.236776	.	16970000	17100000	31120180
Gm07	17100000	17390000	ID_0.01_1172	-0.171264	.	17100000	17390000	51,160,44
Gm07	17390000	17630000	ID_0.01_1173	0.432784	.	17390000	17630000	31120180
Gm07	17630000	17750000	ID_0.01_1174	-0.17148	.	17630000	17750000	51,160,44
Gm07	17750000	17990000	ID_0.01_1175	-0.276661	.	17750000	17990000	31120180
Gm07	17990000	18290000	ID_0.01_1176	0.139486	.	17990000	18290000	51,160,44
Gm07	18290000	18480000	ID_0.01_1177	0.138479	.	18290000	18480000	31120180
Gm07	18480000	18840000	ID_0.01_1178	0.156126	.	18480000	18840000	51,160,44
Gm07	18840000	19080000	ID_0.01_1179	-0.0063686	.	18840000	19080000	31120180
Gm07	19080000	19300000	ID_0.01_1180	-0.255702	.	19080000	19300000	51,160,44
Gm07	19300000	19590000	ID_0.01_1181	0.251162	.	19300000	19590000	31120180
Gm07	19590000	19910000	ID_0.01_1182	0.465469	.	19590000	19910000	51,160,44
Gm07	19910000	20150000	ID_0.01_1183	0.654092	.	19910000	20150000	31120180
Gm07	20150000	20330000	ID_0.01_1184	1.13126	.	20150000	20330000	51,160,44
Gm07	20330000	21210000	ID_0.01_1185	0.328842	.	20330000	21210000	31120180
Gm07	21210000	21590000	ID_0.01_1186	0.208368	.	21210000	21590000	51,160,44
Gm07	21590000	22740000	ID_0.01_1187	0.0468248	.	21590000	22740000	31120180
Gm07	22740000	22870000	ID_0.01_1188	0.177243	.	22740000	22870000	51,160,44
Gm07	22870000	24580000	ID_0.01_1189	0.0666847	.	22870000	24580000	31120180
Gm07	24580000	25410000	ID_0.01_1190	0.626228	.	24580000	25410000	51,160,44
Gm07	25410000	25580000	ID_0.01_1191	1.07532	.	25410000	25580000	31120180
Gm07	25580000	25790000	ID_0.01_1192	0.712557	.	25580000	25790000	51,160,44
Gm07	25790000	26220000	ID_0.01_1193	0.319845	.	25790000	26220000	31120180
Gm07	26220000	27030000	ID_0.01_1194	0.420947	.	26220000	27030000	51,160,44
Gm07	27030000	27145000	ID_0.01_1195	0.221191	.	27030000	27145000	31120180
Gm07	27145000	27380000	ID_0.01_1196	0.342537	.	27145000	27380000	51,160,44
Gm07	27380000	28120000	ID_0.01_1197	0.243681	.	27380000	28120000	31120180
Gm07	28120000	28270000	ID_0.01_1198	0.745717	.	28120000	28270000	51,160,44
Gm07	28270000	28560000	ID_0.01_1199	0.706385	.	28270000	28560000	31120180
Gm07	28560000	28680000	ID_0.01_1200	0.283641	.	28560000	28680000	51,160,44
Gm07	28680000	28810000	ID_0.01_1201	0.201445	.	28680000	28810000	31120180
Gm07	28810000	29380000	ID_0.01_1202	0.291902	.	28810000	29380000	51,160,44
Gm07	29380000	29590000	ID_0.01_1203	-0.177899	.	29380000	29590000	31120180
Gm07	29590000	29725000	ID_0.01_1204	-0.109389	.	29590000	29725000	51,160,44
Gm07	29725000	30410000	ID_0.01_1205	-0.333256	.	29725000	30410000	31120180
Gm07	30410000	30660000	ID_0.01_1206	0.175352	.	30410000	30660000	51,160,44
Gm07	30660000	31100000	ID_0.01_1207	0.101194	.	30660000	31100000	31120180
Gm07	31100000	31510000	ID_0.01_1208	-0.132672	.	31100000	31510000	51,160,44
Gm07	31510000	31760000	ID_0.01_1209	0.311702	.	31510000	31760000	31120180
Gm07	31760000	32225000	ID_0.01_1210	0.431116	.	31760000	32225000	51,160,44
Gm07	32225000	32565000	ID_0.01_1211	0.218482	.	32225000	32565000	31120180
Gm07	32565000	33170000	ID_0.01_1212	0.55825	.	32565000	33170000	51,160,44
Gm07	33170000	33550000	ID_0.01_1213	0.516431	.	33170000	33550000	31120180
Gm07	33550000	33790000	ID_0.01_1214	0.416232	.	33550000	33790000	51,160,44
Gm07	33790000	34280000	ID_0.01_1215	0.895732	.	33790000	34280000	31120180
Gm07	34280000	34440000	ID_0.01_1216	0.799039	.	34280000	34440000	51,160,44
Gm07	34440000	34600000	ID_0.01_1217	0.39995	.	34440000	34600000	31120180
Gm07	34600000	34890000	ID_0.01_1218	0.100767	.	34600000	34890000	51,160,44
Gm07	34890000	35320000	ID_0.01_1219	0.377515	.	34890000	35320000	31120180
Gm07	35320000	35580000	ID_0.01_1220	-0.964517	.	35320000	35580000	51,160,44
Gm07	35580000	35960000	ID_0.01_1221	-0.509652	.	35580000	35960000	31120180
Gm07	35960000	36170000	ID_0.01_1222	-0.122004	.	35960000	36170000	51,160,44
Gm07	36170000	36650000	ID_0.01_1223	-0.287276	.	36170000	36650000	31120180
Gm07	36650000	36950000	ID_0.01_1224	-0.452248	.	36650000	36950000	51,160,44
Gm07	36950000	37030000	ID_0.01_1225	-0.198177	.	36950000	37030000	31120180
Gm07	37030000	37220000	ID_0.01_1226	-0.0316119	.	37030000	37220000	51,160,44
Gm07	37220000	37430000	ID_0.01_1227	-0.0728075	.	37220000	37430000	31120180
Gm07	37430000	37530000	ID_0.01_1228	0.195342	.	37430000	37530000	51,160,44
Gm07	37530000	37670000	ID_0.01_1229	0.0737732	.	37530000	37670000	31120180
Gm07	37670000	37930000	ID_0.01_1230	0.149046	.	37670000	37930000	51,160,44
Gm07	37930000	38130000	ID_0.01_1231	-0.227216	.	37930000	38130000	31120180
Gm07	38130000	38640000	ID_0.01_1232	-0.0539173	.	38130000	38640000	51,160,44
Gm07	38640000	38890000	ID_0.01_1233	-0.247366	.	38640000	38890000	31120180
Gm07	38890000	39060000	ID_0.01_1234	-0.0333275	.	38890000	39060000	51,160,44
Gm07	39060000	39350000	ID_0.01_1235	-0.0125996	.	39060000	39350000	31120180
Gm07	39350000	39475000	ID_0.01_1236	0.09603	.	39350000	39475000	51,160,44
Gm07	39475000	39610000	ID_0.01_1237	-0.322276	.	39475000	39610000	31120180
Gm07	39610000	39980000	ID_0.01_1238	-0.145064	.	39610000	39980000	51,160,44
Gm07	39980000	40200000	ID_0.01_1239	-0.343323	.	39980000	40200000	31120180
Gm07	40200000	40510000	ID_0.01_1240	-0.097897	.	40200000	40510000	51,160,44
Gm07	40510000	40760000	ID_0.01_1241	-0.260023	.	40510000	40760000	31120180
Gm07	40760000	40870000	ID_0.01_1242	-0.0239442	.	40760000	40870000	51,160,44
Gm07	40870000	41130000	ID_0.01_1243	-0.190196	.	40870000	41130000	31120180
Gm07	41130000	41390000	ID_0.01_1244	0.488903	.	41130000	41390000	51,160,44
Gm07	41390000	41610000	ID_0.01_1245	0.386923	.	41390000	41610000	31120180
Gm07	41610000	41700000	ID_0.01_1246	-0.233869	.	41610000	41700000	51,160,44
Gm07	41700000	41780000	ID_0.01_1247	-0.265478	.	41700000	41780000	31120180
Gm07	41780000	41880000	ID_0.01_1248	-0.335253	.	41780000	41880000	51,160,44
Gm07	41880000	42110000	ID_0.01_1249	-0.179825	.	41880000	42110000	31120180
Gm07	42110000	42300000	ID_0.01_1250	-0.481294	.	42110000	42300000	51,160,44
Gm07	42300000	42500000	ID_0.01_1251	-0.325768	.	42300000	42500000	31120180
Gm07	42500000	42740000	ID_0.01_1252	-0.292254	.	42500000	42740000	51,160,44
Gm07	42740000	42800000	ID_0.01_1253	-0.350021	.	42740000	42800000	31120180
Gm07	42800000	42910000	ID_0.01_1254	-0.314763	.	42800000	42910000	51,160,44
Gm07	42910000	43070000	ID_0.01_1255	-0.231317	.	42910000	43070000	31120180
Gm07	43070000	43320000	ID_0.01_1256	-0.119965	.	43070000	43320000	51,160,44
Gm07	43320000	43480000	ID_0.01_1257	-0.294126	.	43320000	43480000	31120180
Gm07	43480000	43750000	ID_0.01_1258	-0.220052	.	43480000	43750000	51,160,44
Gm07	43750000	43960000	ID_0.01_1259	-0.493981	.	43750000	43960000	31120180
Gm07	43960000	44030000	ID_0.01_1260	-0.285706	.	43960000	44030000	51,160,44
Gm07	44030000	44370000	ID_0.01_1261	-0.347744	.	44030000	44370000	31120180
Gm07	44370000	44630000	ID_0.01_1262	-0.354229	.	44370000	44630000	51,160,44
Gm08	180000	420000	ID_0.01_1263	-0.764613	.	180000	420000	31120180
Gm08	420000	690000	ID_0.01_1264	-0.421786	.	420000	690000	51,160,44
Gm08	690000	920000	ID_0.01_1265	-0.293829	.	690000	920000	31120180
Gm08	920000	1120000	ID_0.01_1266	-0.414129	.	920000	1120000	51,160,44
Gm08	1120000	1270000	ID_0.01_1267	-0.368207	.	1120000	1270000	31120180
Gm08	1270000	1400000	ID_0.01_1268	-0.31644	.	1270000	1400000	51,160,44
Gm08	1400000	1570000	ID_0.01_1269	-0.00762087	.	1400000	1570000	31120180
Gm08	1570000	1780000	ID_0.01_1270	0.0574342	.	1570000	1780000	51,160,44
Gm08	1780000	1890000	ID_0.01_1271	0.041031	.	1780000	1890000	31120180
Gm08	1890000	2050000	ID_0.01_1272	-0.111632	.	1890000	2050000	51,160,44
Gm08	2050000	2250000	ID_0.01_1273	-0.154208	.	2050000	2250000	31120180
Gm08	2250000	2430000	ID_0.01_1274	-0.177364	.	2250000	2430000	51,160,44
Gm08	2430000	2730000	ID_0.01_1275	-0.193316	.	2430000	2730000	31120180
Gm08	2730000	2960000	ID_0.01_1276	-0.155849	.	2730000	2960000	51,160,44
Gm08	2960000	3130000	ID_0.01_1277	-0.286577	.	2960000	3130000	31120180
Gm08	3130000	3320000	ID_0.01_1278	-0.125182	.	3130000	3320000	51,160,44
Gm08	3320000	3640000	ID_0.01_1279	-0.341293	.	3320000	3640000	31120180
Gm08	3640000	3950000	ID_0.01_1280	-0.539431	.	3640000	3950000	51,160,44
Gm08	3950000	4340000	ID_0.01_1281	-0.353799	.	3950000	4340000	31120180
Gm08	4340000	4470000	ID_0.01_1282	-0.277981	.	4340000	4470000	51,160,44
Gm08	4470000	4770000	ID_0.01_1283	-0.176302	.	4470000	4770000	31120180
Gm08	4770000	4880000	ID_0.01_1284	-0.417469	.	4770000	4880000	51,160,44
Gm08	4880000	5150000	ID_0.01_1285	-0.486527	.	4880000	5150000	31120180
Gm08	5150000	5380000	ID_0.01_1286	-0.209041	.	5150000	5380000	51,160,44
Gm08	5380000	5540000	ID_0.01_1287	-0.172805	.	5380000	5540000	31120180
Gm08	5540000	5700000	ID_0.01_1288	-0.455843	.	5540000	5700000	51,160,44
Gm08	5700000	5860000	ID_0.01_1289	-0.267245	.	5700000	5860000	31120180
Gm08	5860000	6150000	ID_0.01_1290	-0.18877	.	5860000	6150000	51,160,44
Gm08	6150000	6300000	ID_0.01_1291	-0.578097	.	6150000	6300000	31120180
Gm08	6300000	6710000	ID_0.01_1292	-0.486583	.	6300000	6710000	51,160,44
Gm08	6710000	6960000	ID_0.01_1293	-0.363358	.	6710000	6960000	31120180
Gm08	6960000	7100000	ID_0.01_1294	-0.0218232	.	6960000	7100000	51,160,44
Gm08	7100000	7210000	ID_0.01_1295	0.0227467	.	7100000	7210000	31120180
Gm08	7210000	7400000	ID_0.01_1296	-0.119999	.	7210000	7400000	51,160,44
Gm08	7400000	7780000	ID_0.01_1297	-0.419816	.	7400000	7780000	31120180
Gm08	7780000	8110000	ID_0.01_1298	-0.313426	.	7780000	8110000	51,160,44
Gm08	8110000	8190000	ID_0.01_1299	-0.279868	.	8110000	8190000	31120180
Gm08	8190000	8330000	ID_0.01_1300	-0.364934	.	8190000	8330000	51,160,44
Gm08	8330000	8525000	ID_0.01_1301	-0.106681	.	8330000	8525000	31120180
Gm08	8525000	8740000	ID_0.01_1302	0.0624884	.	8525000	8740000	51,160,44
Gm08	8740000	8880000	ID_0.01_1303	-0.571412	.	8740000	8880000	31120180
Gm08	8880000	9050000	ID_0.01_1304	-0.22281	.	8880000	9050000	51,160,44
Gm08	9050000	9480000	ID_0.01_1305	0.141866	.	9050000	9480000	31120180
Gm08	9480000	9680000	ID_0.01_1306	-0.678359	.	9480000	9680000	51,160,44
Gm08	9680000	9780000	ID_0.01_1307	-0.201904	.	9680000	9780000	31120180
Gm08	9780000	10150000	ID_0.01_1308	-0.349752	.	9780000	10150000	51,160,44
Gm08	10150000	10380000	ID_0.01_1309	-0.355068	.	10150000	10380000	31120180
Gm08	10380000	10780000	ID_0.01_1310	-0.370977	.	10380000	10780000	51,160,44
Gm08	10780000	11130000	ID_0.01_1311	-0.438059	.	10780000	11130000	31120180
Gm08	11130000	11250000	ID_0.01_1312	-0.311624	.	11130000	11250000	51,160,44
Gm08	11250000	11560000	ID_0.01_1313	-0.289034	.	11250000	11560000	31120180
Gm08	11560000	11750000	ID_0.01_1314	-0.284518	.	11560000	11750000	51,160,44
Gm08	11750000	12040000	ID_0.01_1315	-0.129554	.	11750000	12040000	31120180
Gm08	12040000	12190000	ID_0.01_1316	-0.237279	.	12040000	12190000	51,160,44
Gm08	12190000	12490000	ID_0.01_1317	-0.270431	.	12190000	12490000	31120180
Gm08	12490000	12770000	ID_0.01_1318	-0.170146	.	12490000	12770000	51,160,44
Gm08	12770000	12840000	ID_0.01_1319	0.240056	.	12770000	12840000	31120180
Gm08	12840000	12980000	ID_0.01_1320	0.206464	.	12840000	12980000	51,160,44
Gm08	12980000	13160000	ID_0.01_1321	-0.167316	.	12980000	13160000	31120180
Gm08	13160000	13290000	ID_0.01_1322	-0.310104	.	13160000	13290000	51,160,44
Gm08	13290000	13610000	ID_0.01_1323	-0.375721	.	13290000	13610000	31120180
Gm08	13610000	13810000	ID_0.01_1324	-0.544222	.	13610000	13810000	51,160,44
Gm08	13810000	13920000	ID_0.01_1325	-0.158819	.	13810000	13920000	31120180
Gm08	13920000	14120000	ID_0.01_1326	-0.176806	.	13920000	14120000	51,160,44
Gm08	14120000	14270000	ID_0.01_1327	-0.0810356	.	14120000	14270000	31120180
Gm08	14270000	14510000	ID_0.01_1328	-0.0844992	.	14270000	14510000	51,160,44
Gm08	14510000	14660000	ID_0.01_1329	-0.23959	.	14510000	14660000	31120180
Gm08	14660000	14870000	ID_0.01_1330	0.06087	.	14660000	14870000	51,160,44
Gm08	14870000	15210000	ID_0.01_1331	-0.38355	.	14870000	15210000	31120180
Gm08	15210000	15410000	ID_0.01_1332	-0.569787	.	15210000	15410000	51,160,44
Gm08	15410000	15640000	ID_0.01_1333	-0.207544	.	15410000	15640000	31120180
Gm08	15640000	15690000	ID_0.01_1334	-0.254203	.	15640000	15690000	51,160,44
Gm08	15690000	15930000	ID_0.01_1335	-0.237138	.	15690000	15930000	31120180
Gm08	15930000	15990000	ID_0.01_1336	-0.133012	.	15930000	15990000	51,160,44
Gm08	15990000	16180000	ID_0.01_1337	-0.15097	.	15990000	16180000	31120180
Gm08	16180000	16460000	ID_0.01_1338	0.0326862	.	16180000	16460000	51,160,44
Gm08	16460000	16630000	ID_0.01_1339	-0.127143	.	16460000	16630000	31120180
Gm08	16630000	16790000	ID_0.01_1340	-0.439181	.	16630000	16790000	51,160,44
Gm08	16790000	17060000	ID_0.01_1341	-0.192659	.	16790000	17060000	31120180
Gm08	17060000	17340000	ID_0.01_1342	-0.234521	.	17060000	17340000	51,160,44
Gm08	17340000	17480000	ID_0.01_1343	-0.333178	.	17340000	17480000	31120180
Gm08	17480000	17670000	ID_0.01_1344	0.269017	.	17480000	17670000	51,160,44
Gm08	17670000	17750000	ID_0.01_1345	0.0988168	.	17670000	17750000	31120180
Gm08	17750000	17930000	ID_0.01_1346	-0.00865347	.	17750000	17930000	51,160,44
Gm08	17930000	18140000	ID_0.01_1347	-0.401859	.	17930000	18140000	31120180
Gm08	18140000	18270000	ID_0.01_1348	-0.472172	.	18140000	18270000	51,160,44
Gm08	18270000	18480000	ID_0.01_1349	-0.346036	.	18270000	18480000	31120180
Gm08	18480000	18590000	ID_0.01_1350	-0.0648424	.	18480000	18590000	51,160,44
Gm08	18590000	19040000	ID_0.01_1351	-0.0411053	.	18590000	19040000	31120180
Gm08	19040000	19230000	ID_0.01_1352	0.0923939	.	19040000	19230000	51,160,44
Gm08	19230000	19450000	ID_0.01_1353	0.289621	.	19230000	19450000	31120180
Gm08	19450000	19780000	ID_0.01_1354	0.16383	.	19450000	19780000	51,160,44
Gm08	19780000	20180000	ID_0.01_1355	0.229804	.	19780000	20180000	31120180
Gm08	20180000	20430000	ID_0.01_1356	0.110295	.	20180000	20430000	51,160,44
Gm08	20430000	20770000	ID_0.01_1357	-0.609892	.	20430000	20770000	31120180
Gm08	20770000	21230000	ID_0.01_1358	-0.33952	.	20770000	21230000	51,160,44
Gm08	21230000	21490000	ID_0.01_1359	-0.27957	.	21230000	21490000	31120180
Gm08	21490000	21840000	ID_0.01_1360	0.0736948	.	21490000	21840000	51,160,44
Gm08	21840000	21910000	ID_0.01_1361	0.420857	.	21840000	21910000	31120180
Gm08	21910000	22100000	ID_0.01_1362	0.380635	.	21910000	22100000	51,160,44
Gm08	22100000	22250000	ID_0.01_1363	0.0208321	.	22100000	22250000	31120180
Gm08	22250000	22570000	ID_0.01_1364	-0.134637	.	22250000	22570000	51,160,44
Gm08	22570000	22710000	ID_0.01_1365	-0.135925	.	22570000	22710000	31120180
Gm08	22710000	22940000	ID_0.01_1366	0.399958	.	22710000	22940000	51,160,44
Gm08	22940000	23220000	ID_0.01_1367	0.155896	.	22940000	23220000	31120180
Gm08	23220000	23530000	ID_0.01_1368	-0.197066	.	23220000	23530000	51,160,44
Gm08	23530000	23710000	ID_0.01_1369	-0.389	.	23530000	23710000	31120180
Gm08	23710000	25100000	ID_0.01_1370	-0.149795	.	23710000	25100000	51,160,44
Gm08	25100000	25250000	ID_0.01_1371	0.80272	.	25100000	25250000	31120180
Gm08	25250000	26450000	ID_0.01_1372	0.860612	.	25250000	26450000	51,160,44
Gm08	26450000	26895000	ID_0.01_1373	0.621416	.	26450000	26895000	31120180
Gm08	26895000	27190000	ID_0.01_1374	0.963859	.	26895000	27190000	51,160,44
Gm08	27190000	27480000	ID_0.01_1375	1.20173	.	27190000	27480000	31120180
Gm08	27480000	28450000	ID_0.01_1376	1.44254	.	27480000	28450000	51,160,44
Gm08	28450000	29105000	ID_0.01_1377	0.229452	.	28450000	29105000	31120180
Gm08	29105000	30130000	ID_0.01_1378	-1.23052	.	29105000	30130000	51,160,44
Gm08	30130000	30850000	ID_0.01_1379	-0.524657	.	30130000	30850000	31120180
Gm08	30850000	31460000	ID_0.01_1380	0.0588448	.	30850000	31460000	51,160,44
Gm08	31460000	31950000	ID_0.01_1381	0.645882	.	31460000	31950000	31120180
Gm08	31950000	32650000	ID_0.01_1382	0.866751	.	31950000	32650000	51,160,44
Gm08	32650000	32780000	ID_0.01_1383	-0.117214	.	32650000	32780000	31120180
Gm08	32780000	33080000	ID_0.01_1384	0.546659	.	32780000	33080000	51,160,44
Gm08	33080000	33570000	ID_0.01_1385	0.894674	.	33080000	33570000	31120180
Gm08	33570000	33945000	ID_0.01_1386	0.177438	.	33570000	33945000	51,160,44
Gm08	33945000	34140000	ID_0.01_1387	0.196814	.	33945000	34140000	31120180
Gm08	34140000	34200000	ID_0.01_1388	0.570586	.	34140000	34200000	51,160,44
Gm08	34200000	34410000	ID_0.01_1389	0.567719	.	34200000	34410000	31120180
Gm08	34410000	34570000	ID_0.01_1390	0.740235	.	34410000	34570000	51,160,44
Gm08	34570000	34920000	ID_0.01_1391	0.895527	.	34570000	34920000	31120180
Gm08	34920000	35210000	ID_0.01_1392	0.542762	.	34920000	35210000	51,160,44
Gm08	35210000	35660000	ID_0.01_1393	-0.145533	.	35210000	35660000	31120180
Gm08	35660000	35830000	ID_0.01_1394	0.878303	.	35660000	35830000	51,160,44
Gm08	35830000	36070000	ID_0.01_1395	0.874776	.	35830000	36070000	31120180
Gm08	36070000	36420000	ID_0.01_1396	1.13659	.	36070000	36420000	51,160,44
Gm08	36420000	36510000	ID_0.01_1397	0.378445	.	36420000	36510000	31120180
Gm08	36510000	37070000	ID_0.01_1398	0.536913	.	36510000	37070000	51,160,44
Gm08	37070000	37330000	ID_0.01_1399	0.47003	.	37070000	37330000	31120180
Gm08	37330000	37600000	ID_0.01_1400	0.168255	.	37330000	37600000	51,160,44
Gm08	37600000	37950000	ID_0.01_1401	0.732358	.	37600000	37950000	31120180
Gm08	37950000	38030000	ID_0.01_1402	0.22643	.	37950000	38030000	51,160,44
Gm08	38030000	38280000	ID_0.01_1403	0.338846	.	38030000	38280000	31120180
Gm08	38280000	38400000	ID_0.01_1404	0.0874966	.	38280000	38400000	51,160,44
Gm08	38400000	38705000	ID_0.01_1405	-0.0557115	.	38400000	38705000	31120180
Gm08	38705000	38820000	ID_0.01_1406	0.374388	.	38705000	38820000	51,160,44
Gm08	38820000	38990000	ID_0.01_1407	0.3747	.	38820000	38990000	31120180
Gm08	38990000	39310000	ID_0.01_1408	-0.0708722	.	38990000	39310000	51,160,44
Gm08	39310000	39460000	ID_0.01_1409	0.398513	.	39310000	39460000	31120180
Gm08	39460000	39790000	ID_0.01_1410	-0.16896	.	39460000	39790000	51,160,44
Gm08	39790000	39970000	ID_0.01_1411	0.203547	.	39790000	39970000	31120180
Gm08	39970000	40140000	ID_0.01_1412	-0.0984971	.	39970000	40140000	51,160,44
Gm08	40140000	40360000	ID_0.01_1413	0.250521	.	40140000	40360000	31120180
Gm08	40360000	40770000	ID_0.01_1414	-0.121299	.	40360000	40770000	51,160,44
Gm08	40770000	40980000	ID_0.01_1415	-0.0217229	.	40770000	40980000	31120180
Gm08	40980000	41140000	ID_0.01_1416	0.2689	.	40980000	41140000	51,160,44
Gm08	41140000	41300000	ID_0.01_1417	0.238826	.	41140000	41300000	31120180
Gm08	41300000	41460000	ID_0.01_1418	0.05587	.	41300000	41460000	51,160,44
Gm08	41460000	41700000	ID_0.01_1419	-0.250088	.	41460000	41700000	31120180
Gm08	41700000	41770000	ID_0.01_1420	-0.231641	.	41700000	41770000	51,160,44
Gm08	41770000	42170000	ID_0.01_1421	-0.206885	.	41770000	42170000	31120180
Gm08	42170000	42450000	ID_0.01_1422	0.042204	.	42170000	42450000	51,160,44
Gm08	42450000	42650000	ID_0.01_1423	-0.286413	.	42450000	42650000	31120180
Gm08	42650000	42910000	ID_0.01_1424	-0.000919794	.	42650000	42910000	51,160,44
Gm08	42910000	43190000	ID_0.01_1425	-0.503202	.	42910000	43190000	31120180
Gm08	43190000	43530000	ID_0.01_1426	-0.220891	.	43190000	43530000	51,160,44
Gm08	43530000	43680000	ID_0.01_1427	-0.144666	.	43530000	43680000	31120180
Gm08	43680000	43880000	ID_0.01_1428	-0.359158	.	43680000	43880000	51,160,44
Gm08	43880000	43960000	ID_0.01_1429	0.077972	.	43880000	43960000	31120180
Gm08	43960000	44120000	ID_0.01_1430	0.0601723	.	43960000	44120000	51,160,44
Gm08	44120000	44340000	ID_0.01_1431	-0.143866	.	44120000	44340000	31120180
Gm08	44340000	44570000	ID_0.01_1432	-0.229497	.	44340000	44570000	51,160,44
Gm08	44570000	44850000	ID_0.01_1433	-0.229009	.	44570000	44850000	31120180
Gm08	44850000	45050000	ID_0.01_1434	-0.353766	.	44850000	45050000	51,160,44
Gm08	45050000	45250000	ID_0.01_1435	-0.0293251	.	45050000	45250000	31120180
Gm08	45250000	45450000	ID_0.01_1436	-0.33032	.	45250000	45450000	51,160,44
Gm08	45450000	45760000	ID_0.01_1437	-0.181658	.	45450000	45760000	31120180
Gm08	45760000	45930000	ID_0.01_1438	-0.161483	.	45760000	45930000	51,160,44
Gm08	45930000	46050000	ID_0.01_1439	-0.304905	.	45930000	46050000	31120180
Gm08	46050000	46280000	ID_0.01_1440	-0.490378	.	46050000	46280000	51,160,44
Gm08	46280000	46510000	ID_0.01_1441	-0.113082	.	46280000	46510000	31120180
Gm08	46510000	46740000	ID_0.01_1442	-0.491357	.	46510000	46740000	51,160,44
Gm08	46740000	46940000	ID_0.01_1443	-0.534579	.	46740000	46940000	31120180
Gm09	250000	540000	ID_0.01_1444	-0.660608	.	250000	540000	51,160,44
Gm09	540000	690000	ID_0.01_1445	-0.237443	.	540000	690000	31120180
Gm09	690000	770000	ID_0.01_1446	-0.381051	.	690000	770000	51,160,44
Gm09	770000	900000	ID_0.01_1447	-0.409721	.	770000	900000	31120180
Gm09	900000	990000	ID_0.01_1448	-0.398667	.	900000	990000	51,160,44
Gm09	990000	1440000	ID_0.01_1449	-0.464667	.	990000	1440000	31120180
Gm09	1440000	1470000	ID_0.01_1450	-0.2611	.	1440000	1470000	51,160,44
Gm09	1470000	1690000	ID_0.01_1451	-0.251149	.	1470000	1690000	31120180
Gm09	1690000	1900000	ID_0.01_1452	-0.550963	.	1690000	1900000	51,160,44
Gm09	1900000	2030000	ID_0.01_1453	-0.427042	.	1900000	2030000	31120180
Gm09	2030000	2330000	ID_0.01_1454	-0.41502	.	2030000	2330000	51,160,44
Gm09	2330000	2480000	ID_0.01_1455	-0.363095	.	2330000	2480000	31120180
Gm09	2480000	2570000	ID_0.01_1456	-0.136999	.	2480000	2570000	51,160,44
Gm09	2570000	2810000	ID_0.01_1457	-0.134334	.	2570000	2810000	31120180
Gm09	2810000	2970000	ID_0.01_1458	-0.00122751	.	2810000	2970000	51,160,44
Gm09	2970000	3130000	ID_0.01_1459	-0.179347	.	2970000	3130000	31120180
Gm09	3130000	3340000	ID_0.01_1460	-0.342611	.	3130000	3340000	51,160,44
Gm09	3340000	3420000	ID_0.01_1461	-0.185746	.	3340000	3420000	31120180
Gm09	3420000	3570000	ID_0.01_1462	-0.203855	.	3420000	3570000	51,160,44
Gm09	3570000	3740000	ID_0.01_1463	-0.20357	.	3570000	3740000	31120180
Gm09	3740000	3920000	ID_0.01_1464	-0.336779	.	3740000	3920000	51,160,44
Gm09	3920000	4140000	ID_0.01_1465	-0.105356	.	3920000	4140000	31120180
Gm09	4140000	4310000	ID_0.01_1466	0.147687	.	4140000	4310000	51,160,44
Gm09	4310000	4520000	ID_0.01_1467	-0.290494	.	4310000	4520000	31120180
Gm09	4520000	4960000	ID_0.01_1468	-0.106851	.	4520000	4960000	51,160,44
Gm09	4960000	5340000	ID_0.01_1469	-0.0841353	.	4960000	5340000	31120180
Gm09	5340000	5580000	ID_0.01_1470	-0.548439	.	5340000	5580000	51,160,44
Gm09	5580000	5780000	ID_0.01_1471	0.00422756	.	5580000	5780000	31120180
Gm09	5780000	5970000	ID_0.01_1472	0.194765	.	5780000	5970000	51,160,44
Gm09	5970000	6200000	ID_0.01_1473	-0.0595622	.	5970000	6200000	31120180
Gm09	6200000	6360000	ID_0.01_1474	0.104412	.	6200000	6360000	51,160,44
Gm09	6360000	6470000	ID_0.01_1475	-0.140171	.	6360000	6470000	31120180
Gm09	6470000	6830000	ID_0.01_1476	-0.365204	.	6470000	6830000	51,160,44
Gm09	6830000	6910000	ID_0.01_1477	-0.035646	.	6830000	6910000	31120180
Gm09	6910000	7160000	ID_0.01_1478	-0.170507	.	6910000	7160000	51,160,44
Gm09	7160000	7490000	ID_0.01_1479	-0.277827	.	7160000	7490000	31120180
Gm09	7490000	7690000	ID_0.01_1480	-0.199153	.	7490000	7690000	51,160,44
Gm09	7690000	7830000	ID_0.01_1481	0.715346	.	7690000	7830000	31120180
Gm09	7830000	7970000	ID_0.01_1482	0.378304	.	7830000	7970000	51,160,44
Gm09	7970000	8080000	ID_0.01_1483	0.0577228	.	7970000	8080000	31120180
Gm09	8080000	8620000	ID_0.01_1484	0.0990108	.	8080000	8620000	51,160,44
Gm09	8620000	8860000	ID_0.01_1485	0.240032	.	8620000	8860000	31120180
Gm09	8860000	9115000	ID_0.01_1486	0.600742	.	8860000	9115000	51,160,44
Gm09	9115000	9420000	ID_0.01_1487	0.167251	.	9115000	9420000	31120180
Gm09	9420000	9620000	ID_0.01_1488	-0.116126	.	9420000	9620000	51,160,44
Gm09	9620000	9950000	ID_0.01_1489	0.267256	.	9620000	9950000	31120180
Gm09	9950000	10205000	ID_0.01_1490	-0.0760447	.	9950000	10205000	51,160,44
Gm09	10205000	10430000	ID_0.01_1491	0.18242	.	10205000	10430000	31120180
Gm09	10430000	10600000	ID_0.01_1492	0.0301229	.	10430000	10600000	51,160,44
Gm09	10600000	11090000	ID_0.01_1493	-0.0758809	.	10600000	11090000	31120180
Gm09	11090000	11470000	ID_0.01_1494	0.672942	.	11090000	11470000	51,160,44
Gm09	11470000	11600000	ID_0.01_1495	0.00221871	.	11470000	11600000	31120180
Gm09	11600000	11780000	ID_0.01_1496	0.186452	.	11600000	11780000	51,160,44
Gm09	11780000	12075000	ID_0.01_1497	0.111436	.	11780000	12075000	31120180
Gm09	12075000	12320000	ID_0.01_1498	0.111372	.	12075000	12320000	51,160,44
Gm09	12320000	12550000	ID_0.01_1499	0.0779546	.	12320000	12550000	31120180
Gm09	12550000	12780000	ID_0.01_1500	0.237425	.	12550000	12780000	51,160,44
Gm09	12780000	13100000	ID_0.01_1501	0.411268	.	12780000	13100000	31120180
Gm09	13100000	13290000	ID_0.01_1502	0.146259	.	13100000	13290000	51,160,44
Gm09	13290000	13560000	ID_0.01_1503	0.724447	.	13290000	13560000	31120180
Gm09	13560000	14415000	ID_0.01_1504	0.599607	.	13560000	14415000	51,160,44
Gm09	14415000	14530000	ID_0.01_1505	0.383174	.	14415000	14530000	31120180
Gm09	14530000	14990000	ID_0.01_1506	0.390233	.	14530000	14990000	51,160,44
Gm09	14990000	15340000	ID_0.01_1507	0.271401	.	14990000	15340000	31120180
Gm09	15340000	16020000	ID_0.01_1508	0.160168	.	15340000	16020000	51,160,44
Gm09	16020000	16200000	ID_0.01_1509	0.894903	.	16020000	16200000	31120180
Gm09	16200000	16690000	ID_0.01_1510	1.22375	.	16200000	16690000	51,160,44
Gm09	16690000	17020000	ID_0.01_1511	0.131636	.	16690000	17020000	31120180
Gm09	17020000	17380000	ID_0.01_1512	1.42412	.	17020000	17380000	51,160,44
Gm09	17380000	17635000	ID_0.01_1513	0.0268753	.	17380000	17635000	31120180
Gm09	17635000	18170000	ID_0.01_1514	-0.638335	.	17635000	18170000	51,160,44
Gm09	18170000	18710000	ID_0.01_1515	-0.182298	.	18170000	18710000	31120180
Gm09	18710000	19070000	ID_0.01_1516	-0.351739	.	18710000	19070000	51,160,44
Gm09	19070000	19230000	ID_0.01_1517	-0.154719	.	19070000	19230000	31120180
Gm09	19230000	19650000	ID_0.01_1518	-0.265046	.	19230000	19650000	51,160,44
Gm09	19650000	20250000	ID_0.01_1519	-0.0755179	.	19650000	20250000	31120180
Gm09	20250000	20430000	ID_0.01_1520	0.350709	.	20250000	20430000	51,160,44
Gm09	20430000	21120000	ID_0.01_1521	0.432691	.	20430000	21120000	31120180
Gm09	21120000	21275000	ID_0.01_1522	-0.218828	.	21120000	21275000	51,160,44
Gm09	21275000	21390000	ID_0.01_1523	0.0619268	.	21275000	21390000	31120180
Gm09	21390000	22220000	ID_0.01_1524	-0.265458	.	21390000	22220000	51,160,44
Gm09	22220000	22620000	ID_0.01_1525	1.39432	.	22220000	22620000	31120180
Gm09	22620000	23335000	ID_0.01_1526	0.696231	.	22620000	23335000	51,160,44
Gm09	23335000	24540000	ID_0.01_1527	1.47434	.	23335000	24540000	31120180
Gm09	24540000	25760000	ID_0.01_1528	0	.	24540000	25760000	51,160,44
Gm09	25760000	26170000	ID_0.01_1529	0.0279499	.	25760000	26170000	31120180
Gm09	26170000	27585000	ID_0.01_1530	-0.128621	.	26170000	27585000	51,160,44
Gm09	27585000	27980000	ID_0.01_1531	1.16254	.	27585000	27980000	31120180
Gm09	27980000	28140000	ID_0.01_1532	0.234782	.	27980000	28140000	51,160,44
Gm09	28140000	28480000	ID_0.01_1533	0.601029	.	28140000	28480000	31120180
Gm09	28480000	28570000	ID_0.01_1534	0.284653	.	28480000	28570000	51,160,44
Gm09	28570000	29210000	ID_0.01_1535	0.31644	.	28570000	29210000	31120180
Gm09	29210000	29480000	ID_0.01_1536	-0.340362	.	29210000	29480000	51,160,44
Gm09	29480000	29700000	ID_0.01_1537	0.13529	.	29480000	29700000	31120180
Gm09	29700000	29950000	ID_0.01_1538	0.0129908	.	29700000	29950000	51,160,44
Gm09	29950000	30120000	ID_0.01_1539	0.336967	.	29950000	30120000	31120180
Gm09	30120000	30445000	ID_0.01_1540	0.296978	.	30120000	30445000	51,160,44
Gm09	30445000	30760000	ID_0.01_1541	0.123734	.	30445000	30760000	31120180
Gm09	30760000	30990000	ID_0.01_1542	-0.180292	.	30760000	30990000	51,160,44
Gm09	30990000	31440000	ID_0.01_1543	0.232293	.	30990000	31440000	31120180
Gm09	31440000	31940000	ID_0.01_1544	0.105331	.	31440000	31940000	51,160,44
Gm09	31940000	32140000	ID_0.01_1545	-0.568505	.	31940000	32140000	31120180
Gm09	32140000	32870000	ID_0.01_1546	-0.36662	.	32140000	32870000	51,160,44
Gm09	32870000	33350000	ID_0.01_1547	0.154653	.	32870000	33350000	31120180
Gm09	33350000	33680000	ID_0.01_1548	-0.459983	.	33350000	33680000	51,160,44
Gm09	33680000	34000000	ID_0.01_1549	-0.0310534	.	33680000	34000000	31120180
Gm09	34000000	34460000	ID_0.01_1550	-0.141196	.	34000000	34460000	51,160,44
Gm09	34460000	34780000	ID_0.01_1551	0.0790629	.	34460000	34780000	31120180
Gm09	34780000	35200000	ID_0.01_1552	-0.328507	.	34780000	35200000	51,160,44
Gm09	35200000	35320000	ID_0.01_1553	0.678859	.	35200000	35320000	31120180
Gm09	35320000	35600000	ID_0.01_1554	0.579842	.	35320000	35600000	51,160,44
Gm09	35600000	36290000	ID_0.01_1555	0.107967	.	35600000	36290000	31120180
Gm09	36290000	36340000	ID_0.01_1556	0.495555	.	36290000	36340000	51,160,44
Gm09	36340000	36740000	ID_0.01_1557	0.494681	.	36340000	36740000	31120180
Gm09	36740000	37140000	ID_0.01_1558	0.181268	.	36740000	37140000	51,160,44
Gm09	37140000	37470000	ID_0.01_1559	0.101317	.	37140000	37470000	31120180
Gm09	37470000	37600000	ID_0.01_1560	0.193196	.	37470000	37600000	51,160,44
Gm09	37600000	38010000	ID_0.01_1561	-0.236862	.	37600000	38010000	31120180
Gm09	38010000	38360000	ID_0.01_1562	-0.210175	.	38010000	38360000	51,160,44
Gm09	38360000	38680000	ID_0.01_1563	-0.55727	.	38360000	38680000	31120180
Gm09	38680000	38890000	ID_0.01_1564	-0.0729483	.	38680000	38890000	51,160,44
Gm09	38890000	39290000	ID_0.01_1565	-0.285394	.	38890000	39290000	31120180
Gm09	39290000	39530000	ID_0.01_1566	-0.108626	.	39290000	39530000	51,160,44
Gm09	39530000	39730000	ID_0.01_1567	-0.271757	.	39530000	39730000	31120180
Gm09	39730000	40270000	ID_0.01_1568	-0.612325	.	39730000	40270000	51,160,44
Gm09	40270000	40570000	ID_0.01_1569	-0.344786	.	40270000	40570000	31120180
Gm09	40570000	40840000	ID_0.01_1570	-0.242695	.	40570000	40840000	51,160,44
Gm09	40840000	41030000	ID_0.01_1571	-0.20022	.	40840000	41030000	31120180
Gm09	41030000	41280000	ID_0.01_1572	0.0467126	.	41030000	41280000	51,160,44
Gm09	41280000	41530000	ID_0.01_1573	0.106769	.	41280000	41530000	31120180
Gm09	41530000	41830000	ID_0.01_1574	-0.277291	.	41530000	41830000	51,160,44
Gm09	41830000	42090000	ID_0.01_1575	-0.185517	.	41830000	42090000	31120180
Gm09	42090000	42450000	ID_0.01_1576	-0.477673	.	42090000	42450000	51,160,44
Gm09	42450000	42520000	ID_0.01_1577	-0.201901	.	42450000	42520000	31120180
Gm09	42520000	42670000	ID_0.01_1578	-0.257651	.	42520000	42670000	51,160,44
Gm09	42670000	42900000	ID_0.01_1579	-0.308287	.	42670000	42900000	31120180
Gm09	42900000	43160000	ID_0.01_1580	-0.275697	.	42900000	43160000	51,160,44
Gm09	43160000	43300000	ID_0.01_1581	-0.502454	.	43160000	43300000	31120180
Gm09	43300000	43560000	ID_0.01_1582	-0.523999	.	43300000	43560000	51,160,44
Gm09	43560000	43990000	ID_0.01_1583	-0.339865	.	43560000	43990000	31120180
Gm09	43990000	44170000	ID_0.01_1584	-0.352878	.	43990000	44170000	51,160,44
Gm09	44170000	44300000	ID_0.01_1585	-0.350501	.	44170000	44300000	31120180
Gm09	44300000	44360000	ID_0.01_1586	-0.417992	.	44300000	44360000	51,160,44
Gm09	44360000	44510000	ID_0.01_1587	-0.316328	.	44360000	44510000	31120180
Gm09	44510000	44610000	ID_0.01_1588	-0.294029	.	44510000	44610000	51,160,44
Gm09	44610000	44830000	ID_0.01_1589	-0.279764	.	44610000	44830000	31120180
Gm09	44830000	44900000	ID_0.01_1590	-0.420458	.	44830000	44900000	51,160,44
Gm09	44900000	45110000	ID_0.01_1591	-0.481981	.	44900000	45110000	31120180
Gm09	45110000	45330000	ID_0.01_1592	-0.440724	.	45110000	45330000	51,160,44
Gm09	45330000	45670000	ID_0.01_1593	-0.128764	.	45330000	45670000	31120180
Gm09	45670000	45820000	ID_0.01_1594	-0.449488	.	45670000	45820000	51,160,44
Gm09	45820000	46070000	ID_0.01_1595	-0.361495	.	45820000	46070000	31120180
Gm09	46070000	46270000	ID_0.01_1596	-0.436423	.	46070000	46270000	51,160,44
Gm09	46270000	46650000	ID_0.01_1597	-0.195478	.	46270000	46650000	31120180
Gm09	46650000	46800000	ID_0.01_1598	-0.145835	.	46650000	46800000	51,160,44
Gm09	46800000	47070000	ID_0.01_1599	-0.0700773	.	46800000	47070000	31120180
Gm09	47070000	47360000	ID_0.01_1600	-0.538933	.	47070000	47360000	51,160,44
Gm09	47360000	47640000	ID_0.01_1601	-0.389579	.	47360000	47640000	31120180
Gm09	47640000	47950000	ID_0.01_1602	-0.364372	.	47640000	47950000	51,160,44
Gm09	47950000	48040000	ID_0.01_1603	-0.479415	.	47950000	48040000	31120180
Gm09	48040000	48370000	ID_0.01_1604	-0.43653	.	48040000	48370000	51,160,44
Gm09	48370000	48710000	ID_0.01_1605	-0.368125	.	48370000	48710000	31120180
Gm09	48710000	48910000	ID_0.01_1606	-0.226603	.	48710000	48910000	51,160,44
Gm09	48910000	48970000	ID_0.01_1607	-0.259025	.	48910000	48970000	31120180
Gm09	48970000	49280000	ID_0.01_1608	-0.287003	.	48970000	49280000	51,160,44
Gm09	49280000	49440000	ID_0.01_1609	-0.507024	.	49280000	49440000	31120180
Gm09	49440000	49780000	ID_0.01_1610	-0.446525	.	49440000	49780000	51,160,44
Gm09	49780000	49900000	ID_0.01_1611	-0.176057	.	49780000	49900000	31120180
Gm09	49900000	50010000	ID_0.01_1612	-0.295293	.	49900000	50010000	51,160,44
Gm09	50010000	50200000	ID_0.01_1613	-0.242212	.	50010000	50200000	31120180
Gm09	50200000	50290000	ID_0.01_1614	-0.3199	.	50200000	50290000	51,160,44
Gm10	140000	270000	ID_0.01_1615	-0.662335	.	140000	270000	31120180
Gm10	270000	620000	ID_0.01_1616	-0.395539	.	270000	620000	51,160,44
Gm10	620000	890000	ID_0.01_1617	0.248367	.	620000	890000	31120180
Gm10	890000	1130000	ID_0.01_1618	-0.327419	.	890000	1130000	51,160,44
Gm10	1130000	1470000	ID_0.01_1619	-0.372066	.	1130000	1470000	31120180
Gm10	1470000	1580000	ID_0.01_1620	-0.165277	.	1470000	1580000	51,160,44
Gm10	1580000	1660000	ID_0.01_1621	-0.313973	.	1580000	1660000	31120180
Gm10	1660000	1780000	ID_0.01_1622	-0.148962	.	1660000	1780000	51,160,44
Gm10	1780000	1930000	ID_0.01_1623	-0.0311857	.	1780000	1930000	31120180
Gm10	1930000	2140000	ID_0.01_1624	-0.241021	.	1930000	2140000	51,160,44
Gm10	2140000	2370000	ID_0.01_1625	-0.304093	.	2140000	2370000	31120180
Gm10	2370000	2550000	ID_0.01_1626	-0.0625364	.	2370000	2550000	51,160,44
Gm10	2550000	2810000	ID_0.01_1627	-0.250394	.	2550000	2810000	31120180
Gm10	2810000	3430000	ID_0.01_1628	-0.269136	.	2810000	3430000	51,160,44
Gm10	3430000	3510000	ID_0.01_1629	-0.182212	.	3430000	3510000	31120180
Gm10	3510000	3950000	ID_0.01_1630	-0.290452	.	3510000	3950000	51,160,44
Gm10	3950000	4260000	ID_0.01_1631	-0.214224	.	3950000	4260000	31120180
Gm10	4260000	4410000	ID_0.01_1632	-0.3514	.	4260000	4410000	51,160,44
Gm10	4410000	4745000	ID_0.01_1633	-0.123326	.	4410000	4745000	31120180
Gm10	4745000	4890000	ID_0.01_1634	-0.0492141	.	4745000	4890000	51,160,44
Gm10	4890000	5140000	ID_0.01_1635	-0.221877	.	4890000	5140000	31120180
Gm10	5140000	5450000	ID_0.01_1636	-0.305429	.	5140000	5450000	51,160,44
Gm10	5450000	5870000	ID_0.01_1637	-0.267575	.	5450000	5870000	31120180
Gm10	5870000	6180000	ID_0.01_1638	-0.210696	.	5870000	6180000	51,160,44
Gm10	6180000	6360000	ID_0.01_1639	0.00468385	.	6180000	6360000	31120180
Gm10	6360000	6650000	ID_0.01_1640	-0.101929	.	6360000	6650000	51,160,44
Gm10	6650000	6780000	ID_0.01_1641	-0.299979	.	6650000	6780000	31120180
Gm10	6780000	7140000	ID_0.01_1642	-0.37247	.	6780000	7140000	51,160,44
Gm10	7140000	7290000	ID_0.01_1643	-0.0791569	.	7140000	7290000	31120180
Gm10	7290000	7530000	ID_0.01_1644	-0.317631	.	7290000	7530000	51,160,44
Gm10	7530000	7740000	ID_0.01_1645	-0.291263	.	7530000	7740000	31120180
Gm10	7740000	8335000	ID_0.01_1646	-0.668469	.	7740000	8335000	51,160,44
Gm10	8335000	8660000	ID_0.01_1647	0.396652	.	8335000	8660000	31120180
Gm10	8660000	8850000	ID_0.01_1648	0.203177	.	8660000	8850000	51,160,44
Gm10	8850000	9120000	ID_0.01_1649	1.12047	.	8850000	9120000	31120180
Gm10	9120000	9300000	ID_0.01_1650	0.849161	.	9120000	9300000	51,160,44
Gm10	9300000	9550000	ID_0.01_1651	0.523761	.	9300000	9550000	31120180
Gm10	9550000	9840000	ID_0.01_1652	0.963197	.	9550000	9840000	51,160,44
Gm10	9840000	10170000	ID_0.01_1653	0.124107	.	9840000	10170000	31120180
Gm10	10170000	10900000	ID_0.01_1654	0.0366336	.	10170000	10900000	51,160,44
Gm10	10900000	11290000	ID_0.01_1655	0.0643106	.	10900000	11290000	31120180
Gm10	11290000	11800000	ID_0.01_1656	0.900357	.	11290000	11800000	51,160,44
Gm10	11800000	11930000	ID_0.01_1657	-0.210037	.	11800000	11930000	31120180
Gm10	11930000	12140000	ID_0.01_1658	0.0231401	.	11930000	12140000	51,160,44
Gm10	12140000	12690000	ID_0.01_1659	0.0473796	.	12140000	12690000	31120180
Gm10	12690000	13050000	ID_0.01_1660	0.714902	.	12690000	13050000	51,160,44
Gm10	13050000	13795000	ID_0.01_1661	0.13563	.	13050000	13795000	31120180
Gm10	13795000	15010000	ID_0.01_1662	-0.349598	.	13795000	15010000	51,160,44
Gm10	15010000	15140000	ID_0.01_1663	0.0891137	.	15010000	15140000	31120180
Gm10	15140000	15440000	ID_0.01_1664	0.458014	.	15140000	15440000	51,160,44
Gm10	15440000	15790000	ID_0.01_1665	0.334747	.	15440000	15790000	31120180
Gm10	15790000	16050000	ID_0.01_1666	0.22942	.	15790000	16050000	51,160,44
Gm10	16050000	16470000	ID_0.01_1667	0.803354	.	16050000	16470000	31120180
Gm10	16470000	16830000	ID_0.01_1668	-0.29299	.	16470000	16830000	51,160,44
Gm10	16830000	16875000	ID_0.01_1669	0.354783	.	16830000	16875000	31120180
Gm10	16875000	17530000	ID_0.01_1670	0.367756	.	16875000	17530000	51,160,44
Gm10	17530000	17780000	ID_0.01_1671	0.0683723	.	17530000	17780000	31120180
Gm10	17780000	18010000	ID_0.01_1672	0.551283	.	17780000	18010000	51,160,44
Gm10	18010000	18140000	ID_0.01_1673	0.228179	.	18010000	18140000	31120180
Gm10	18140000	18370000	ID_0.01_1674	0.134763	.	18140000	18370000	51,160,44
Gm10	18370000	19050000	ID_0.01_1675	0.244026	.	18370000	19050000	31120180
Gm10	19050000	19150000	ID_0.01_1676	0.484054	.	19050000	19150000	51,160,44
Gm10	19150000	19520000	ID_0.01_1677	0.391483	.	19150000	19520000	31120180
Gm10	19520000	20070000	ID_0.01_1678	0.0112764	.	19520000	20070000	51,160,44
Gm10	20070000	20200000	ID_0.01_1679	0.298225	.	20070000	20200000	31120180
Gm10	20200000	20330000	ID_0.01_1680	0.110963	.	20200000	20330000	51,160,44
Gm10	20330000	21045000	ID_0.01_1681	0.152218	.	20330000	21045000	31120180
Gm10	21045000	21850000	ID_0.01_1682	-1.09517	.	21045000	21850000	51,160,44
Gm10	21850000	22330000	ID_0.01_1683	0.0410929	.	21850000	22330000	31120180
Gm10	22330000	22820000	ID_0.01_1684	-0.205397	.	22330000	22820000	51,160,44
Gm10	22820000	22940000	ID_0.01_1685	0.150542	.	22820000	22940000	31120180
Gm10	22940000	23370000	ID_0.01_1686	0.212217	.	22940000	23370000	51,160,44
Gm10	23370000	23645000	ID_0.01_1687	-0.0840763	.	23370000	23645000	31120180
Gm10	23645000	23870000	ID_0.01_1688	-0.171017	.	23645000	23870000	51,160,44
Gm10	23870000	24000000	ID_0.01_1689	0.190229	.	23870000	24000000	31120180
Gm10	24000000	24160000	ID_0.01_1690	0.0865581	.	24000000	24160000	51,160,44
Gm10	24160000	24490000	ID_0.01_1691	-0.064676	.	24160000	24490000	31120180
Gm10	24490000	24910000	ID_0.01_1692	0.00229407	.	24490000	24910000	51,160,44
Gm10	24910000	25100000	ID_0.01_1693	0.819715	.	24910000	25100000	31120180
Gm10	25100000	25690000	ID_0.01_1694	0.166465	.	25100000	25690000	51,160,44
Gm10	25690000	25890000	ID_0.01_1695	0.103682	.	25690000	25890000	31120180
Gm10	25890000	26385000	ID_0.01_1696	0.262445	.	25890000	26385000	51,160,44
Gm10	26385000	26560000	ID_0.01_1697	0.212566	.	26385000	26560000	31120180
Gm10	26560000	26900000	ID_0.01_1698	0.465538	.	26560000	26900000	51,160,44
Gm10	26900000	27270000	ID_0.01_1699	0.416844	.	26900000	27270000	31120180
Gm10	27270000	27860000	ID_0.01_1700	-0.181228	.	27270000	27860000	51,160,44
Gm10	27860000	28425000	ID_0.01_1701	0.30642	.	27860000	28425000	31120180
Gm10	28425000	28670000	ID_0.01_1702	0.0612286	.	28425000	28670000	51,160,44
Gm10	28670000	29280000	ID_0.01_1703	-0.115316	.	28670000	29280000	31120180
Gm10	29280000	29480000	ID_0.01_1704	0.128193	.	29280000	29480000	51,160,44
Gm10	29480000	29890000	ID_0.01_1705	0.0459785	.	29480000	29890000	31120180
Gm10	29890000	30090000	ID_0.01_1706	0.244284	.	29890000	30090000	51,160,44
Gm10	30090000	30270000	ID_0.01_1707	-0.238441	.	30090000	30270000	31120180
Gm10	30270000	30540000	ID_0.01_1708	0.144539	.	30270000	30540000	51,160,44
Gm10	30540000	30720000	ID_0.01_1709	0.050842	.	30540000	30720000	31120180
Gm10	30720000	31410000	ID_0.01_1710	0.203315	.	30720000	31410000	51,160,44
Gm10	31410000	31610000	ID_0.01_1711	0.182687	.	31410000	31610000	31120180
Gm10	31610000	31820000	ID_0.01_1712	0.689903	.	31610000	31820000	51,160,44
Gm10	31820000	32290000	ID_0.01_1713	1.58416	.	31820000	32290000	31120180
Gm10	32290000	32640000	ID_0.01_1714	-0.262518	.	32290000	32640000	51,160,44
Gm10	32640000	32780000	ID_0.01_1715	0.192019	.	32640000	32780000	31120180
Gm10	32780000	32880000	ID_0.01_1716	0.321912	.	32780000	32880000	51,160,44
Gm10	32880000	33085000	ID_0.01_1717	0.242058	.	32880000	33085000	31120180
Gm10	33085000	33390000	ID_0.01_1718	0.607108	.	33085000	33390000	51,160,44
Gm10	33390000	33770000	ID_0.01_1719	0.625204	.	33390000	33770000	31120180
Gm10	33770000	33980000	ID_0.01_1720	-0.131259	.	33770000	33980000	51,160,44
Gm10	33980000	34280000	ID_0.01_1721	0.0451069	.	33980000	34280000	31120180
Gm10	34280000	34430000	ID_0.01_1722	-0.168541	.	34280000	34430000	51,160,44
Gm10	34430000	34970000	ID_0.01_1723	-0.0331116	.	34430000	34970000	31120180
Gm10	34970000	35480000	ID_0.01_1724	0.248484	.	34970000	35480000	51,160,44
Gm10	35480000	35590000	ID_0.01_1725	0.108778	.	35480000	35590000	31120180
Gm10	35590000	36020000	ID_0.01_1726	0.208377	.	35590000	36020000	51,160,44
Gm10	36020000	36240000	ID_0.01_1727	0.2477	.	36020000	36240000	31120180
Gm10	36240000	36920000	ID_0.01_1728	-0.114174	.	36240000	36920000	51,160,44
Gm10	36920000	37320000	ID_0.01_1729	-0.0748031	.	36920000	37320000	31120180
Gm10	37320000	37490000	ID_0.01_1730	-0.816126	.	37320000	37490000	51,160,44
Gm10	37490000	37660000	ID_0.01_1731	-0.272592	.	37490000	37660000	31120180
Gm10	37660000	37960000	ID_0.01_1732	-0.261826	.	37660000	37960000	51,160,44
Gm10	37960000	38180000	ID_0.01_1733	-0.413969	.	37960000	38180000	31120180
Gm10	38180000	38410000	ID_0.01_1734	-0.266583	.	38180000	38410000	51,160,44
Gm10	38410000	38480000	ID_0.01_1735	-0.13944	.	38410000	38480000	31120180
Gm10	38480000	38680000	ID_0.01_1736	-0.176843	.	38480000	38680000	51,160,44
Gm10	38680000	38870000	ID_0.01_1737	-0.202235	.	38680000	38870000	31120180
Gm10	38870000	39160000	ID_0.01_1738	-0.0792215	.	38870000	39160000	51,160,44
Gm10	39160000	39300000	ID_0.01_1739	-0.252065	.	39160000	39300000	31120180
Gm10	39300000	39570000	ID_0.01_1740	-0.288174	.	39300000	39570000	51,160,44
Gm10	39570000	39960000	ID_0.01_1741	-0.105975	.	39570000	39960000	31120180
Gm10	39960000	40140000	ID_0.01_1742	-0.220484	.	39960000	40140000	51,160,44
Gm10	40140000	40250000	ID_0.01_1743	-0.176068	.	40140000	40250000	31120180
Gm10	40250000	40440000	ID_0.01_1744	0.031407	.	40250000	40440000	51,160,44
Gm10	40440000	40680000	ID_0.01_1745	-0.0566225	.	40440000	40680000	31120180
Gm10	40680000	40810000	ID_0.01_1746	-0.266065	.	40680000	40810000	51,160,44
Gm10	40810000	41080000	ID_0.01_1747	-0.194498	.	40810000	41080000	31120180
Gm10	41080000	41250000	ID_0.01_1748	-0.319202	.	41080000	41250000	51,160,44
Gm10	41250000	41680000	ID_0.01_1749	-0.288206	.	41250000	41680000	31120180
Gm10	41680000	41880000	ID_0.01_1750	-0.4511	.	41680000	41880000	51,160,44
Gm10	41880000	42120000	ID_0.01_1751	0.02909	.	41880000	42120000	31120180
Gm10	42120000	42350000	ID_0.01_1752	-0.300718	.	42120000	42350000	51,160,44
Gm10	42350000	42570000	ID_0.01_1753	-0.225893	.	42350000	42570000	31120180
Gm10	42570000	42810000	ID_0.01_1754	-0.251846	.	42570000	42810000	51,160,44
Gm10	42810000	43040000	ID_0.01_1755	-0.133158	.	42810000	43040000	31120180
Gm10	43040000	43180000	ID_0.01_1756	-0.179209	.	43040000	43180000	51,160,44
Gm10	43180000	43350000	ID_0.01_1757	-0.0558768	.	43180000	43350000	31120180
Gm10	43350000	43580000	ID_0.01_1758	-0.150149	.	43350000	43580000	51,160,44
Gm10	43580000	43700000	ID_0.01_1759	-0.202995	.	43580000	43700000	31120180
Gm10	43700000	44060000	ID_0.01_1760	0.030806	.	43700000	44060000	51,160,44
Gm10	44060000	44280000	ID_0.01_1761	-0.0739683	.	44060000	44280000	31120180
Gm10	44280000	44540000	ID_0.01_1762	-0.240397	.	44280000	44540000	51,160,44
Gm10	44540000	44650000	ID_0.01_1763	-0.221322	.	44540000	44650000	31120180
Gm10	44650000	44810000	ID_0.01_1764	-0.337434	.	44650000	44810000	51,160,44
Gm10	44810000	45200000	ID_0.01_1765	-0.267486	.	44810000	45200000	31120180
Gm10	45200000	45450000	ID_0.01_1766	-0.335367	.	45200000	45450000	51,160,44
Gm10	45450000	45570000	ID_0.01_1767	-0.381761	.	45450000	45570000	31120180
Gm10	45570000	45710000	ID_0.01_1768	-0.370485	.	45570000	45710000	51,160,44
Gm10	45710000	45980000	ID_0.01_1769	-0.295388	.	45710000	45980000	31120180
Gm10	45980000	46260000	ID_0.01_1770	-0.245666	.	45980000	46260000	51,160,44
Gm10	46260000	46570000	ID_0.01_1771	-0.304962	.	46260000	46570000	31120180
Gm10	46570000	46760000	ID_0.01_1772	0.0195383	.	46570000	46760000	51,160,44
Gm10	46760000	46930000	ID_0.01_1773	-0.333289	.	46760000	46930000	31120180
Gm10	46930000	47100000	ID_0.01_1774	-0.132773	.	46930000	47100000	51,160,44
Gm10	47100000	47230000	ID_0.01_1775	0.0482703	.	47100000	47230000	31120180
Gm10	47230000	47450000	ID_0.01_1776	-0.0910751	.	47230000	47450000	51,160,44
Gm10	47450000	47710000	ID_0.01_1777	-0.403261	.	47450000	47710000	31120180
Gm10	47710000	47900000	ID_0.01_1778	-0.476708	.	47710000	47900000	51,160,44
Gm10	47900000	48060000	ID_0.01_1779	-0.242651	.	47900000	48060000	31120180
Gm10	48060000	48190000	ID_0.01_1780	-0.0193253	.	48060000	48190000	51,160,44
Gm10	48190000	48410000	ID_0.01_1781	0.0940235	.	48190000	48410000	31120180
Gm10	48410000	48530000	ID_0.01_1782	-0.469742	.	48410000	48530000	51,160,44
Gm10	48530000	48670000	ID_0.01_1783	-0.33814	.	48530000	48670000	31120180
Gm10	48670000	48830000	ID_0.01_1784	-0.244934	.	48670000	48830000	51,160,44
Gm10	48830000	49030000	ID_0.01_1785	-0.273127	.	48830000	49030000	31120180
Gm10	49030000	49090000	ID_0.01_1786	-0.413175	.	49030000	49090000	51,160,44
Gm10	49090000	49290000	ID_0.01_1787	-0.421298	.	49090000	49290000	31120180
Gm10	49290000	49420000	ID_0.01_1788	-0.152659	.	49290000	49420000	51,160,44
Gm10	49420000	49900000	ID_0.01_1789	-0.1243	.	49420000	49900000	31120180
Gm10	49900000	50120000	ID_0.01_1790	-0.222954	.	49900000	50120000	51,160,44
Gm10	50120000	50330000	ID_0.01_1791	-0.428171	.	50120000	50330000	31120180
Gm10	50330000	50450000	ID_0.01_1792	-0.188155	.	50330000	50450000	51,160,44
Gm10	50450000	50660000	ID_0.01_1793	-0.151289	.	50450000	50660000	31120180
Gm10	50660000	50900000	ID_0.01_1794	-0.503581	.	50660000	50900000	51,160,44
Gm10	50900000	51120000	ID_0.01_1795	-0.381695	.	50900000	51120000	31120180
Gm10	51120000	51240000	ID_0.01_1796	-0.571951	.	51120000	51240000	51,160,44
Gm10	51240000	51370000	ID_0.01_1797	-0.561599	.	51240000	51370000	31120180
Gm11	300000	410000	ID_0.01_1798	-0.357611	.	300000	410000	51,160,44
Gm11	410000	580000	ID_0.01_1799	-0.554308	.	410000	580000	31120180
Gm11	580000	880000	ID_0.01_1800	-0.494444	.	580000	880000	51,160,44
Gm11	880000	1060000	ID_0.01_1801	-0.297301	.	880000	1060000	31120180
Gm11	1060000	1270000	ID_0.01_1802	-0.327669	.	1060000	1270000	51,160,44
Gm11	1270000	1360000	ID_0.01_1803	-0.246356	.	1270000	1360000	31120180
Gm11	1360000	1510000	ID_0.01_1804	-0.0658494	.	1360000	1510000	51,160,44
Gm11	1510000	1710000	ID_0.01_1805	-0.077489	.	1510000	1710000	31120180
Gm11	1710000	1970000	ID_0.01_1806	-0.448487	.	1710000	1970000	51,160,44
Gm11	1970000	2000000	ID_0.01_1807	-0.304935	.	1970000	2000000	31120180
Gm11	2000000	2230000	ID_0.01_1808	-0.285733	.	2000000	2230000	51,160,44
Gm11	2230000	2480000	ID_0.01_1809	-0.14296	.	2230000	2480000	31120180
Gm11	2480000	2730000	ID_0.01_1810	-0.380251	.	2480000	2730000	51,160,44
Gm11	2730000	2980000	ID_0.01_1811	-0.26286	.	2730000	2980000	31120180
Gm11	2980000	3290000	ID_0.01_1812	-0.489169	.	2980000	3290000	51,160,44
Gm11	3290000	3570000	ID_0.01_1813	0.0105975	.	3290000	3570000	31120180
Gm11	3570000	3830000	ID_0.01_1814	-0.325582	.	3570000	3830000	51,160,44
Gm11	3830000	4000000	ID_0.01_1815	-0.315752	.	3830000	4000000	31120180
Gm11	4000000	4200000	ID_0.01_1816	-0.0442801	.	4000000	4200000	51,160,44
Gm11	4200000	4360000	ID_0.01_1817	-0.210367	.	4200000	4360000	31120180
Gm11	4360000	4580000	ID_0.01_1818	-0.073657	.	4360000	4580000	51,160,44
Gm11	4580000	4790000	ID_0.01_1819	-0.428447	.	4580000	4790000	31120180
Gm11	4790000	5010000	ID_0.01_1820	-0.20845	.	4790000	5010000	51,160,44
Gm11	5010000	5090000	ID_0.01_1821	-0.255214	.	5010000	5090000	31120180
Gm11	5090000	5240000	ID_0.01_1822	-0.302638	.	5090000	5240000	51,160,44
Gm11	5240000	5880000	ID_0.01_1823	-0.355703	.	5240000	5880000	31120180
Gm11	5880000	6220000	ID_0.01_1824	-0.35848	.	5880000	6220000	51,160,44
Gm11	6220000	6460000	ID_0.01_1825	-0.289868	.	6220000	6460000	31120180
Gm11	6460000	6600000	ID_0.01_1826	-0.429182	.	6460000	6600000	51,160,44
Gm11	6600000	6800000	ID_0.01_1827	-0.168689	.	6600000	6800000	31120180
Gm11	6800000	6860000	ID_0.01_1828	-0.4344	.	6800000	6860000	51,160,44
Gm11	6860000	7010000	ID_0.01_1829	-0.436779	.	6860000	7010000	31120180
Gm11	7010000	7200000	ID_0.01_1830	-0.231584	.	7010000	7200000	51,160,44
Gm11	7200000	7900000	ID_0.01_1831	-0.321483	.	7200000	7900000	31120180
Gm11	7900000	8380000	ID_0.01_1832	-0.428466	.	7900000	8380000	51,160,44
Gm11	8380000	8510000	ID_0.01_1833	-0.447967	.	8380000	8510000	31120180
Gm11	8510000	8690000	ID_0.01_1834	-0.410998	.	8510000	8690000	51,160,44
Gm11	8690000	8990000	ID_0.01_1835	-0.519131	.	8690000	8990000	31120180
Gm11	8990000	9230000	ID_0.01_1836	-0.423207	.	8990000	9230000	51,160,44
Gm11	9230000	9370000	ID_0.01_1837	-0.352881	.	9230000	9370000	31120180
Gm11	9370000	9510000	ID_0.01_1838	-0.319586	.	9370000	9510000	51,160,44
Gm11	9510000	9730000	ID_0.01_1839	-0.267939	.	9510000	9730000	31120180
Gm11	9730000	9940000	ID_0.01_1840	-0.497994	.	9730000	9940000	51,160,44
Gm11	9940000	10200000	ID_0.01_1841	0.14079	.	9940000	10200000	31120180
Gm11	10200000	10310000	ID_0.01_1842	-0.528578	.	10200000	10310000	51,160,44
Gm11	10310000	10500000	ID_0.01_1843	-0.267912	.	10310000	10500000	31120180
Gm11	10500000	10620000	ID_0.01_1844	-0.235465	.	10500000	10620000	51,160,44
Gm11	10620000	10900000	ID_0.01_1845	-0.265585	.	10620000	10900000	31120180
Gm11	10900000	11180000	ID_0.01_1846	-0.164423	.	10900000	11180000	51,160,44
Gm11	11180000	11410000	ID_0.01_1847	-0.185343	.	11180000	11410000	31120180
Gm11	11410000	11540000	ID_0.01_1848	-0.184774	.	11410000	11540000	51,160,44
Gm11	11540000	11710000	ID_0.01_1849	-0.47525	.	11540000	11710000	31120180
Gm11	11710000	11970000	ID_0.01_1850	-0.622578	.	11710000	11970000	51,160,44
Gm11	11970000	12100000	ID_0.01_1851	0.144614	.	11970000	12100000	31120180
Gm11	12100000	12290000	ID_0.01_1852	0.516424	.	12100000	12290000	51,160,44
Gm11	12290000	12600000	ID_0.01_1853	0.201367	.	12290000	12600000	31120180
Gm11	12600000	12760000	ID_0.01_1854	0.00785404	.	12600000	12760000	51,160,44
Gm11	12760000	13100000	ID_0.01_1855	0.0969672	.	12760000	13100000	31120180
Gm11	13100000	13400000	ID_0.01_1856	1.22429	.	13100000	13400000	51,160,44
Gm11	13400000	13830000	ID_0.01_1857	0.594078	.	13400000	13830000	31120180
Gm11	13830000	14000000	ID_0.01_1858	0.697225	.	13830000	14000000	51,160,44
Gm11	14000000	14330000	ID_0.01_1859	0.753885	.	14000000	14330000	31120180
Gm11	14330000	14810000	ID_0.01_1860	-0.703529	.	14330000	14810000	51,160,44
Gm11	14810000	15120000	ID_0.01_1861	0.635852	.	14810000	15120000	31120180
Gm11	15120000	15400000	ID_0.01_1862	-0.258383	.	15120000	15400000	51,160,44
Gm11	15400000	15530000	ID_0.01_1863	-0.0946867	.	15400000	15530000	31120180
Gm11	15530000	15600000	ID_0.01_1864	0.00404799	.	15530000	15600000	51,160,44
Gm11	15600000	16090000	ID_0.01_1865	-0.0231449	.	15600000	16090000	31120180
Gm11	16090000	16150000	ID_0.01_1866	-0.0250814	.	16090000	16150000	51,160,44
Gm11	16150000	16440000	ID_0.01_1867	-0.0187157	.	16150000	16440000	31120180
Gm11	16440000	16730000	ID_0.01_1868	0.0430597	.	16440000	16730000	51,160,44
Gm11	16730000	16970000	ID_0.01_1869	-0.0879087	.	16730000	16970000	31120180
Gm11	16970000	17320000	ID_0.01_1870	-0.255715	.	16970000	17320000	51,160,44
Gm11	17320000	17380000	ID_0.01_1871	-0.0563039	.	17320000	17380000	31120180
Gm11	17380000	17570000	ID_0.01_1872	-0.0954422	.	17380000	17570000	51,160,44
Gm11	17570000	17850000	ID_0.01_1873	-0.678533	.	17570000	17850000	31120180
Gm11	17850000	18200000	ID_0.01_1874	0.0803802	.	17850000	18200000	51,160,44
Gm11	18200000	18490000	ID_0.01_1875	0.464327	.	18200000	18490000	31120180
Gm11	18490000	18600000	ID_0.01_1876	-0.101896	.	18490000	18600000	51,160,44
Gm11	18600000	18830000	ID_0.01_1877	-0.20324	.	18600000	18830000	31120180
Gm11	18830000	18930000	ID_0.01_1878	0.359316	.	18830000	18930000	51,160,44
Gm11	18930000	19340000	ID_0.01_1879	0.530724	.	18930000	19340000	31120180
Gm11	19340000	19490000	ID_0.01_1880	0.332618	.	19340000	19490000	51,160,44
Gm11	19490000	20040000	ID_0.01_1881	-0.0723732	.	19490000	20040000	31120180
Gm11	20040000	20280000	ID_0.01_1882	-0.127396	.	20040000	20280000	51,160,44
Gm11	20280000	20660000	ID_0.01_1883	0.0288238	.	20280000	20660000	31120180
Gm11	20660000	20960000	ID_0.01_1884	0.458213	.	20660000	20960000	51,160,44
Gm11	20960000	21170000	ID_0.01_1885	-0.0793135	.	20960000	21170000	31120180
Gm11	21170000	21310000	ID_0.01_1886	0.278651	.	21170000	21310000	51,160,44
Gm11	21310000	21710000	ID_0.01_1887	-0.478407	.	21310000	21710000	31120180
Gm11	21710000	21920000	ID_0.01_1888	0.544742	.	21710000	21920000	51,160,44
Gm11	21920000	22650000	ID_0.01_1889	0.811285	.	21920000	22650000	31120180
Gm11	22650000	23030000	ID_0.01_1890	0.468546	.	22650000	23030000	51,160,44
Gm11	23030000	23440000	ID_0.01_1891	0.812873	.	23030000	23440000	31120180
Gm11	23440000	23730000	ID_0.01_1892	-0.224967	.	23440000	23730000	51,160,44
Gm11	23730000	24090000	ID_0.01_1893	0.535597	.	23730000	24090000	31120180
Gm11	24090000	24450000	ID_0.01_1894	0.429721	.	24090000	24450000	51,160,44
Gm11	24450000	24680000	ID_0.01_1895	0.0828994	.	24450000	24680000	31120180
Gm11	24680000	25050000	ID_0.01_1896	-0.744067	.	24680000	25050000	51,160,44
Gm11	25050000	25170000	ID_0.01_1897	0.634263	.	25050000	25170000	31120180
Gm11	25170000	25740000	ID_0.01_1898	0.368962	.	25170000	25740000	51,160,44
Gm11	25740000	25885000	ID_0.01_1899	0.432799	.	25740000	25885000	31120180
Gm11	25885000	27570000	ID_0.01_1900	0.44786	.	25885000	27570000	51,160,44
Gm11	27570000	27720000	ID_0.01_1901	0.312165	.	27570000	27720000	31120180
Gm11	27720000	28120000	ID_0.01_1902	0.50763	.	27720000	28120000	51,160,44
Gm11	28120000	28350000	ID_0.01_1903	0.118758	.	28120000	28350000	31120180
Gm11	28350000	29120000	ID_0.01_1904	0.699081	.	28350000	29120000	51,160,44
Gm11	29120000	29320000	ID_0.01_1905	0.407049	.	29120000	29320000	31120180
Gm11	29320000	29470000	ID_0.01_1906	0.241323	.	29320000	29470000	51,160,44
Gm11	29470000	29810000	ID_0.01_1907	0.512979	.	29470000	29810000	31120180
Gm11	29810000	30030000	ID_0.01_1908	0.556951	.	29810000	30030000	51,160,44
Gm11	30030000	30570000	ID_0.01_1909	0.0701616	.	30030000	30570000	31120180
Gm11	30570000	31250000	ID_0.01_1910	0.543703	.	30570000	31250000	51,160,44
Gm11	31250000	31570000	ID_0.01_1911	1.15548	.	31250000	31570000	31120180
Gm11	31570000	31910000	ID_0.01_1912	0.163765	.	31570000	31910000	51,160,44
Gm11	31910000	32690000	ID_0.01_1913	-0.0391838	.	31910000	32690000	31120180
Gm11	32690000	32940000	ID_0.01_1914	0.0584776	.	32690000	32940000	51,160,44
Gm11	32940000	33410000	ID_0.01_1915	-0.145459	.	32940000	33410000	31120180
Gm11	33410000	33470000	ID_0.01_1916	-0.0488788	.	33410000	33470000	51,160,44
Gm11	33470000	33660000	ID_0.01_1917	-0.0753603	.	33470000	33660000	31120180
Gm11	33660000	34220000	ID_0.01_1918	-0.314185	.	33660000	34220000	51,160,44
Gm11	34220000	34580000	ID_0.01_1919	0.621672	.	34220000	34580000	31120180
Gm11	34580000	34720000	ID_0.01_1920	0.92364	.	34580000	34720000	51,160,44
Gm11	34720000	35030000	ID_0.01_1921	0.680928	.	34720000	35030000	31120180
Gm11	35030000	35310000	ID_0.01_1922	-0.551984	.	35030000	35310000	51,160,44
Gm11	35310000	35450000	ID_0.01_1923	-0.243135	.	35310000	35450000	31120180
Gm11	35450000	35665000	ID_0.01_1924	-0.246728	.	35450000	35665000	51,160,44
Gm11	35665000	35920000	ID_0.01_1925	-0.274468	.	35665000	35920000	31120180
Gm11	35920000	36080000	ID_0.01_1926	0.161152	.	35920000	36080000	51,160,44
Gm11	36080000	36220000	ID_0.01_1927	-0.0318183	.	36080000	36220000	31120180
Gm11	36220000	36680000	ID_0.01_1928	0.0470229	.	36220000	36680000	51,160,44
Gm11	36680000	36890000	ID_0.01_1929	-0.221778	.	36680000	36890000	31120180
Gm11	36890000	37120000	ID_0.01_1930	0.0349574	.	36890000	37120000	51,160,44
Gm11	37120000	37270000	ID_0.01_1931	-0.0907764	.	37120000	37270000	31120180
Gm11	37270000	37410000	ID_0.01_1932	-0.0529162	.	37270000	37410000	51,160,44
Gm11	37410000	37650000	ID_0.01_1933	-0.278265	.	37410000	37650000	31120180
Gm11	37650000	37800000	ID_0.01_1934	-0.221179	.	37650000	37800000	51,160,44
Gm11	37800000	37930000	ID_0.01_1935	-0.0675944	.	37800000	37930000	31120180
Gm11	37930000	38060000	ID_0.01_1936	-0.049571	.	37930000	38060000	51,160,44
Gm11	38060000	38130000	ID_0.01_1937	-0.384177	.	38060000	38130000	31120180
Gm11	38130000	38410000	ID_0.01_1938	-0.304531	.	38130000	38410000	51,160,44
Gm11	38410000	38650000	ID_0.01_1939	-0.220539	.	38410000	38650000	31120180
Gm11	38650000	38720000	ID_0.01_1940	-0.42872	.	38650000	38720000	51,160,44
Gm11	38720000	39050000	ID_0.01_1941	-0.356778	.	38720000	39050000	31120180
Gm11	39050000	39440000	ID_0.01_1942	-0.380293	.	39050000	39440000	51,160,44
Gm12	280000	440000	ID_0.01_1943	-0.585353	.	280000	440000	31120180
Gm12	440000	610000	ID_0.01_1944	-0.481282	.	440000	610000	51,160,44
Gm12	610000	850000	ID_0.01_1945	-0.608853	.	610000	850000	31120180
Gm12	850000	1105000	ID_0.01_1946	-0.288653	.	850000	1105000	51,160,44
Gm12	1105000	1170000	ID_0.01_1947	-0.388201	.	1105000	1170000	31120180
Gm12	1170000	1320000	ID_0.01_1948	-0.404258	.	1170000	1320000	51,160,44
Gm12	1320000	1560000	ID_0.01_1949	-0.306626	.	1320000	1560000	31120180
Gm12	1560000	1730000	ID_0.01_1950	-0.295133	.	1560000	1730000	51,160,44
Gm12	1730000	2170000	ID_0.01_1951	-0.34367	.	1730000	2170000	31120180
Gm12	2170000	2260000	ID_0.01_1952	-0.387428	.	2170000	2260000	51,160,44
Gm12	2260000	2440000	ID_0.01_1953	-0.335143	.	2260000	2440000	31120180
Gm12	2440000	2570000	ID_0.01_1954	-0.20539	.	2440000	2570000	51,160,44
Gm12	2570000	2670000	ID_0.01_1955	-0.393117	.	2570000	2670000	31120180
Gm12	2670000	2840000	ID_0.01_1956	-0.353942	.	2670000	2840000	51,160,44
Gm12	2840000	3020000	ID_0.01_1957	-0.39094	.	2840000	3020000	31120180
Gm12	3020000	3170000	ID_0.01_1958	-0.151218	.	3020000	3170000	51,160,44
Gm12	3170000	3340000	ID_0.01_1959	-0.392743	.	3170000	3340000	31120180
Gm12	3340000	3530000	ID_0.01_1960	-0.383348	.	3340000	3530000	51,160,44
Gm12	3530000	3770000	ID_0.01_1961	-0.346194	.	3530000	3770000	31120180
Gm12	3770000	3970000	ID_0.01_1962	-0.498465	.	3770000	3970000	51,160,44
Gm12	3970000	4020000	ID_0.01_1963	-0.123295	.	3970000	4020000	31120180
Gm12	4020000	4160000	ID_0.01_1964	-0.185704	.	4020000	4160000	51,160,44
Gm12	4160000	4470000	ID_0.01_1965	-0.275257	.	4160000	4470000	31120180
Gm12	4470000	4690000	ID_0.01_1966	-0.352662	.	4470000	4690000	51,160,44
Gm12	4690000	4880000	ID_0.01_1967	-0.337438	.	4690000	4880000	31120180
Gm12	4880000	5020000	ID_0.01_1968	-0.246029	.	4880000	5020000	51,160,44
Gm12	5020000	5220000	ID_0.01_1969	-0.275688	.	5020000	5220000	31120180
Gm12	5220000	5350000	ID_0.01_1970	-0.517149	.	5220000	5350000	51,160,44
Gm12	5350000	5530000	ID_0.01_1971	-0.346453	.	5350000	5530000	31120180
Gm12	5530000	5850000	ID_0.01_1972	-0.34291	.	5530000	5850000	51,160,44
Gm12	5850000	6040000	ID_0.01_1973	-0.0980195	.	5850000	6040000	31120180
Gm12	6040000	6170000	ID_0.01_1974	0.11948	.	6040000	6170000	51,160,44
Gm12	6170000	6370000	ID_0.01_1975	0.096548	.	6170000	6370000	31120180
Gm12	6370000	6610000	ID_0.01_1976	-0.143813	.	6370000	6610000	51,160,44
Gm12	6610000	6880000	ID_0.01_1977	-0.0564728	.	6610000	6880000	31120180
Gm12	6880000	7150000	ID_0.01_1978	-0.0156436	.	6880000	7150000	51,160,44
Gm12	7150000	7460000	ID_0.01_1979	-0.22441	.	7150000	7460000	31120180
Gm12	7460000	7670000	ID_0.01_1980	-0.0630012	.	7460000	7670000	51,160,44
Gm12	7670000	8080000	ID_0.01_1981	0.217482	.	7670000	8080000	31120180
Gm12	8080000	8370000	ID_0.01_1982	-0.476427	.	8080000	8370000	51,160,44
Gm12	8370000	8510000	ID_0.01_1983	0.0390588	.	8370000	8510000	31120180
Gm12	8510000	8650000	ID_0.01_1984	-0.102875	.	8510000	8650000	51,160,44
Gm12	8650000	8950000	ID_0.01_1985	-0.14754	.	8650000	8950000	31120180
Gm12	8950000	9330000	ID_0.01_1986	0.254631	.	8950000	9330000	51,160,44
Gm12	9330000	9800000	ID_0.01_1987	0.205262	.	9330000	9800000	31120180
Gm12	9800000	9910000	ID_0.01_1988	-0.16088	.	9800000	9910000	51,160,44
Gm12	9910000	10290000	ID_0.01_1989	-0.0293223	.	9910000	10290000	31120180
Gm12	10290000	10450000	ID_0.01_1990	0.740169	.	10290000	10450000	51,160,44
Gm12	10450000	10590000	ID_0.01_1991	0.397073	.	10450000	10590000	31120180
Gm12	10590000	10750000	ID_0.01_1992	0.201209	.	10590000	10750000	51,160,44
Gm12	10750000	11100000	ID_0.01_1993	0.192967	.	10750000	11100000	31120180
Gm12	11100000	11380000	ID_0.01_1994	-0.1191	.	11100000	11380000	51,160,44
Gm12	11380000	11620000	ID_0.01_1995	0.684279	.	11380000	11620000	31120180
Gm12	11620000	11890000	ID_0.01_1996	-0.0720496	.	11620000	11890000	51,160,44
Gm12	11890000	12180000	ID_0.01_1997	-0.128998	.	11890000	12180000	31120180
Gm12	12180000	12500000	ID_0.01_1998	0.572484	.	12180000	12500000	51,160,44
Gm12	12500000	12800000	ID_0.01_1999	0.176486	.	12500000	12800000	31120180
Gm12	12800000	12880000	ID_0.01_2000	-0.0464924	.	12800000	12880000	51,160,44
[truncated: 1,505 more rows]

## Sheet: G.Soja TAD domains
Gs01	280000	420000	ID_0.01_1	-0.807433	.	280000	420000	31120180
Gs01	420000	630000	ID_0.01_2	-0.483975	.	420000	630000	51,160,44
Gs01	630000	820000	ID_0.01_3	-0.215734	.	630000	820000	31120180
Gs01	820000	990000	ID_0.01_4	-0.395263	.	820000	990000	51,160,44
Gs01	990000	1070000	ID_0.01_5	-0.325842	.	990000	1070000	31120180
Gs01	1070000	1350000	ID_0.01_6	-0.332191	.	1070000	1350000	51,160,44
Gs01	1350000	1560000	ID_0.01_7	-0.288936	.	1350000	1560000	31120180
Gs01	1560000	1900000	ID_0.01_8	-0.309661	.	1560000	1900000	51,160,44
Gs01	1900000	2040000	ID_0.01_9	0.0191356	.	1900000	2040000	31120180
Gs01	2040000	2170000	ID_0.01_10	-0.0243415	.	2040000	2170000	51,160,44
Gs01	2170000	2360000	ID_0.01_11	0.0712827	.	2170000	2360000	31120180
Gs01	2360000	2400000	ID_0.01_12	0.0550666	.	2360000	2400000	51,160,44
Gs01	2400000	2530000	ID_0.01_13	0.0580191	.	2400000	2530000	31120180
Gs01	2530000	2760000	ID_0.01_14	0.178881	.	2530000	2760000	51,160,44
Gs01	2760000	2950000	ID_0.01_15	-0.10839	.	2760000	2950000	31120180
Gs01	2950000	3160000	ID_0.01_16	0.0422843	.	2950000	3160000	51,160,44
Gs01	3160000	3420000	ID_0.01_17	-0.185851	.	3160000	3420000	31120180
Gs01	3420000	3630000	ID_0.01_18	-0.113514	.	3420000	3630000	51,160,44
Gs01	3630000	3820000	ID_0.01_19	0.177979	.	3630000	3820000	31120180
Gs01	3820000	4020000	ID_0.01_20	0.166814	.	3820000	4020000	51,160,44
Gs01	4020000	4170000	ID_0.01_21	-0.144216	.	4020000	4170000	31120180
Gs01	4170000	4360000	ID_0.01_22	0.0635719	.	4170000	4360000	51,160,44
Gs01	4360000	4695000	ID_0.01_23	-0.118487	.	4360000	4695000	31120180
Gs01	4695000	4840000	ID_0.01_24	0.194454	.	4695000	4840000	51,160,44
Gs01	4840000	4920000	ID_0.01_25	0.0205535	.	4840000	4920000	31120180
Gs01	4920000	5320000	ID_0.01_26	-0.0530551	.	4920000	5320000	51,160,44
Gs01	5320000	5540000	ID_0.01_27	-0.10484	.	5320000	5540000	31120180
Gs01	5540000	5740000	ID_0.01_28	0.0401307	.	5540000	5740000	51,160,44
Gs01	5740000	5910000	ID_0.01_29	0.0282208	.	5740000	5910000	31120180
Gs01	5910000	6060000	ID_0.01_30	0.217985	.	5910000	6060000	51,160,44
Gs01	6060000	6160000	ID_0.01_31	0.283072	.	6060000	6160000	31120180
Gs01	6160000	6390000	ID_0.01_32	0.116479	.	6160000	6390000	51,160,44
Gs01	6390000	6500000	ID_0.01_33	0.041038	.	6390000	6500000	31120180
Gs01	6500000	6700000	ID_0.01_34	0.0662503	.	6500000	6700000	51,160,44
Gs01	6700000	6730000	ID_0.01_35	0.235015	.	6700000	6730000	31120180
Gs01	6730000	7060000	ID_0.01_36	0.244065	.	6730000	7060000	51,160,44
Gs01	7060000	7280000	ID_0.01_37	-0.114887	.	7060000	7280000	31120180
Gs01	7280000	7700000	ID_0.01_38	-0.156694	.	7280000	7700000	51,160,44
Gs01	7700000	7900000	ID_0.01_39	-0.0800382	.	7700000	7900000	31120180
Gs01	7900000	8080000	ID_0.01_40	-0.0773295	.	7900000	8080000	51,160,44
Gs01	8080000	8470000	ID_0.01_41	0.308889	.	8080000	8470000	31120180
Gs01	8470000	8590000	ID_0.01_42	-0.442385	.	8470000	8590000	51,160,44
Gs01	8590000	8730000	ID_0.01_43	-0.226836	.	8590000	8730000	31120180
Gs01	8730000	8980000	ID_0.01_44	0.159612	.	8730000	8980000	51,160,44
Gs01	8980000	9170000	ID_0.01_45	0.166868	.	8980000	9170000	31120180
Gs01	9170000	9330000	ID_0.01_46	0.020348	.	9170000	9330000	51,160,44
Gs01	9330000	10250000	ID_0.01_47	0.231441	.	9330000	10250000	31120180
Gs01	10250000	10720000	ID_0.01_48	-0.564157	.	10250000	10720000	51,160,44
Gs01	10720000	11120000	ID_0.01_49	-0.290042	.	10720000	11120000	31120180
Gs01	11120000	11500000	ID_0.01_50	0.0158015	.	11120000	11500000	51,160,44
Gs01	11500000	11630000	ID_0.01_51	-0.0331013	.	11500000	11630000	31120180
Gs01	11630000	11920000	ID_0.01_52	-0.16804	.	11630000	11920000	51,160,44
Gs01	11920000	12100000	ID_0.01_53	-0.202571	.	11920000	12100000	31120180
Gs01	12100000	12220000	ID_0.01_54	-0.20493	.	12100000	12220000	51,160,44
Gs01	12220000	12685000	ID_0.01_55	-0.263524	.	12220000	12685000	31120180
Gs01	12685000	13260000	ID_0.01_56	0.0917279	.	12685000	13260000	51,160,44
Gs01	13260000	13460000	ID_0.01_57	-0.345506	.	13260000	13460000	31120180
Gs01	13460000	13680000	ID_0.01_58	-0.107948	.	13460000	13680000	51,160,44
Gs01	13680000	14680000	ID_0.01_59	-0.175877	.	13680000	14680000	31120180
Gs01	14680000	15055000	ID_0.01_60	-1.27112	.	14680000	15055000	51,160,44
Gs01	15055000	15430000	ID_0.01_61	-0.227011	.	15055000	15430000	31120180
Gs01	15430000	15640000	ID_0.01_62	-0.237668	.	15430000	15640000	51,160,44
Gs01	15640000	15850000	ID_0.01_63	-0.238852	.	15640000	15850000	31120180
Gs01	15850000	16130000	ID_0.01_64	0.0568176	.	15850000	16130000	51,160,44
Gs01	16130000	16260000	ID_0.01_65	-0.350761	.	16130000	16260000	31120180
Gs01	16260000	16470000	ID_0.01_66	-0.253956	.	16260000	16470000	51,160,44
Gs01	16470000	17110000	ID_0.01_67	-0.442868	.	16470000	17110000	31120180
Gs01	17110000	17800000	ID_0.01_68	-0.261066	.	17110000	17800000	51,160,44
Gs01	17800000	18070000	ID_0.01_69	0.0587327	.	17800000	18070000	31120180
Gs01	18070000	18750000	ID_0.01_70	0.477525	.	18070000	18750000	51,160,44
Gs01	18750000	19360000	ID_0.01_71	-0.410811	.	18750000	19360000	31120180
Gs01	19360000	19860000	ID_0.01_72	-0.102483	.	19360000	19860000	51,160,44
Gs01	19860000	20000000	ID_0.01_73	0.0978097	.	19860000	20000000	31120180
Gs01	20000000	20180000	ID_0.01_74	0.103825	.	20000000	20180000	51,160,44
Gs01	20180000	20460000	ID_0.01_75	0.10128	.	20180000	20460000	31120180
Gs01	20460000	20645000	ID_0.01_76	-0.497869	.	20460000	20645000	51,160,44
Gs01	20645000	20825000	ID_0.01_77	-0.130945	.	20645000	20825000	31120180
Gs01	20825000	21155000	ID_0.01_78	-0.414147	.	20825000	21155000	51,160,44
Gs01	21155000	21550000	ID_0.01_79	0.26649	.	21155000	21550000	31120180
Gs01	21550000	21680000	ID_0.01_80	-0.160777	.	21550000	21680000	51,160,44
Gs01	21680000	22890000	ID_0.01_81	-0.0764301	.	21680000	22890000	31120180
Gs01	22890000	23220000	ID_0.01_82	-0.833849	.	22890000	23220000	51,160,44
Gs01	23220000	23390000	ID_0.01_83	-0.0698038	.	23220000	23390000	31120180
Gs01	23390000	23610000	ID_0.01_84	0.0980879	.	23390000	23610000	51,160,44
Gs01	23610000	24110000	ID_0.01_85	0.388018	.	23610000	24110000	31120180
Gs01	24110000	24550000	ID_0.01_86	-0.32729	.	24110000	24550000	51,160,44
Gs01	24550000	24850000	ID_0.01_87	-0.187983	.	24550000	24850000	31120180
Gs01	24850000	25530000	ID_0.01_88	-0.309108	.	24850000	25530000	51,160,44
Gs01	25530000	25890000	ID_0.01_89	-0.393324	.	25530000	25890000	31120180
Gs01	25890000	26030000	ID_0.01_90	-0.00716792	.	25890000	26030000	51,160,44
Gs01	26030000	26310000	ID_0.01_91	-0.156412	.	26030000	26310000	31120180
Gs01	26310000	26420000	ID_0.01_92	-0.109831	.	26310000	26420000	51,160,44
Gs01	26420000	26790000	ID_0.01_93	-0.141511	.	26420000	26790000	31120180
Gs01	26790000	27640000	ID_0.01_94	0.0854198	.	26790000	27640000	51,160,44
Gs01	27640000	27880000	ID_0.01_95	0.0191345	.	27640000	27880000	31120180
Gs01	27880000	27950000	ID_0.01_96	-0.189824	.	27880000	27950000	51,160,44
Gs01	27950000	28170000	ID_0.01_97	-0.16277	.	27950000	28170000	31120180
Gs01	28170000	28600000	ID_0.01_98	-0.128097	.	28170000	28600000	51,160,44
Gs01	28600000	29170000	ID_0.01_99	-0.287432	.	28600000	29170000	31120180
Gs01	29170000	29450000	ID_0.01_100	0.665728	.	29170000	29450000	51,160,44
Gs01	29450000	30390000	ID_0.01_101	0.146752	.	29450000	30390000	31120180
Gs01	30390000	30430000	ID_0.01_102	0.343679	.	30390000	30430000	51,160,44
Gs01	30430000	30760000	ID_0.01_103	0.367765	.	30430000	30760000	31120180
Gs01	30760000	31120000	ID_0.01_104	-0.174302	.	30760000	31120000	51,160,44
Gs01	31120000	31930000	ID_0.01_105	0.567807	.	31120000	31930000	31120180
Gs01	31930000	32050000	ID_0.01_106	-0.592085	.	31930000	32050000	51,160,44
Gs01	32050000	32510000	ID_0.01_107	-0.469845	.	32050000	32510000	31120180
Gs01	32510000	32660000	ID_0.01_108	-0.13558	.	32510000	32660000	51,160,44
Gs01	32660000	33170000	ID_0.01_109	-0.124892	.	32660000	33170000	31120180
Gs01	33170000	33330000	ID_0.01_110	-0.238848	.	33170000	33330000	51,160,44
Gs01	33330000	33440000	ID_0.01_111	-0.219651	.	33330000	33440000	31120180
Gs01	33440000	33610000	ID_0.01_112	-0.192251	.	33440000	33610000	51,160,44
Gs01	33610000	34280000	ID_0.01_113	0.275866	.	33610000	34280000	31120180
Gs01	34280000	34895000	ID_0.01_114	-0.344998	.	34280000	34895000	51,160,44
Gs01	34895000	35230000	ID_0.01_115	-0.630088	.	34895000	35230000	31120180
Gs01	35230000	35420000	ID_0.01_116	0.428674	.	35230000	35420000	51,160,44
Gs01	35420000	35720000	ID_0.01_117	0.240023	.	35420000	35720000	31120180
Gs01	35720000	36070000	ID_0.01_118	-0.234095	.	35720000	36070000	51,160,44
Gs01	36070000	36350000	ID_0.01_119	0.142596	.	36070000	36350000	31120180
Gs01	36350000	36485000	ID_0.01_120	0.219007	.	36350000	36485000	51,160,44
Gs01	36485000	36650000	ID_0.01_121	-0.318738	.	36485000	36650000	31120180
Gs01	36650000	36970000	ID_0.01_122	-0.390213	.	36650000	36970000	51,160,44
Gs01	36970000	37610000	ID_0.01_123	0.0246604	.	36970000	37610000	31120180
Gs01	37610000	38020000	ID_0.01_124	-0.222768	.	37610000	38020000	51,160,44
Gs01	38020000	38190000	ID_0.01_125	-0.0738737	.	38020000	38190000	31120180
Gs01	38190000	38530000	ID_0.01_126	-0.0204823	.	38190000	38530000	51,160,44
Gs01	38530000	38730000	ID_0.01_127	0.0694709	.	38530000	38730000	31120180
Gs01	38730000	39000000	ID_0.01_128	0.135415	.	38730000	39000000	51,160,44
Gs01	39000000	39190000	ID_0.01_129	0.106775	.	39000000	39190000	31120180
Gs01	39190000	39330000	ID_0.01_130	0.00383089	.	39190000	39330000	51,160,44
Gs01	39330000	39980000	ID_0.01_131	0.482233	.	39330000	39980000	31120180
Gs01	39980000	40100000	ID_0.01_132	-0.101974	.	39980000	40100000	51,160,44
Gs01	40100000	40510000	ID_0.01_133	-0.28113	.	40100000	40510000	31120180
Gs01	40510000	40790000	ID_0.01_134	-0.451366	.	40510000	40790000	51,160,44
Gs01	40790000	41120000	ID_0.01_135	-0.47363	.	40790000	41120000	31120180
Gs01	41120000	41450000	ID_0.01_136	-0.26729	.	41120000	41450000	51,160,44
Gs01	41450000	41840000	ID_0.01_137	0.41542	.	41450000	41840000	31120180
Gs01	41840000	42070000	ID_0.01_138	0.00190518	.	41840000	42070000	51,160,44
Gs01	42070000	42240000	ID_0.01_139	0.0752556	.	42070000	42240000	31120180
Gs01	42240000	42520000	ID_0.01_140	-0.174996	.	42240000	42520000	51,160,44
Gs01	42520000	42710000	ID_0.01_141	-0.0490992	.	42520000	42710000	31120180
Gs01	42710000	43010000	ID_0.01_142	0.197613	.	42710000	43010000	51,160,44
Gs01	43010000	43380000	ID_0.01_143	0.168081	.	43010000	43380000	31120180
Gs01	43380000	43600000	ID_0.01_144	-0.467394	.	43380000	43600000	51,160,44
Gs01	43600000	43700000	ID_0.01_145	0.2341	.	43600000	43700000	31120180
Gs01	43700000	43920000	ID_0.01_146	0.128786	.	43700000	43920000	51,160,44
Gs01	43920000	44420000	ID_0.01_147	-0.260576	.	43920000	44420000	31120180
Gs01	44420000	44740000	ID_0.01_148	-0.345206	.	44420000	44740000	51,160,44
Gs01	44740000	44885000	ID_0.01_149	0.227414	.	44740000	44885000	31120180
Gs01	44885000	45060000	ID_0.01_150	0.0540364	.	44885000	45060000	51,160,44
Gs01	45060000	45190000	ID_0.01_151	0.280195	.	45060000	45190000	31120180
Gs01	45190000	45340000	ID_0.01_152	0.156702	.	45190000	45340000	51,160,44
Gs01	45340000	45430000	ID_0.01_153	0.195095	.	45340000	45430000	31120180
Gs01	45430000	45600000	ID_0.01_154	0.0469699	.	45430000	45600000	51,160,44
Gs01	45600000	45730000	ID_0.01_155	0.541186	.	45600000	45730000	31120180
Gs01	45730000	45870000	ID_0.01_156	-0.136275	.	45730000	45870000	51,160,44
Gs01	45870000	46090000	ID_0.01_157	-0.308857	.	45870000	46090000	31120180
Gs01	46090000	46290000	ID_0.01_158	0.304064	.	46090000	46290000	51,160,44
Gs01	46290000	46600000	ID_0.01_159	-0.0156709	.	46290000	46600000	31120180
Gs01	46600000	46800000	ID_0.01_160	0.0896097	.	46600000	46800000	51,160,44
Gs01	46800000	47090000	ID_0.01_161	-0.0435367	.	46800000	47090000	31120180
Gs01	47090000	47300000	ID_0.01_162	-0.106347	.	47090000	47300000	51,160,44
Gs01	47300000	47480000	ID_0.01_163	-0.0951923	.	47300000	47480000	31120180
Gs01	47480000	47740000	ID_0.01_164	0.0782193	.	47480000	47740000	51,160,44
Gs01	47740000	47970000	ID_0.01_165	0.594783	.	47740000	47970000	31120180
Gs01	47970000	48120000	ID_0.01_166	0.0167735	.	47970000	48120000	51,160,44
Gs01	48120000	48330000	ID_0.01_167	-0.40204	.	48120000	48330000	31120180
Gs01	48330000	48520000	ID_0.01_168	0.201606	.	48330000	48520000	51,160,44
Gs01	48520000	48700000	ID_0.01_169	-0.265693	.	48520000	48700000	31120180
Gs01	48700000	48740000	ID_0.01_170	0.261575	.	48700000	48740000	51,160,44
Gs01	48740000	49040000	ID_0.01_171	0.284554	.	48740000	49040000	31120180
Gs01	49040000	49090000	ID_0.01_172	-0.632188	.	49040000	49090000	51,160,44
Gs01	49090000	49220000	ID_0.01_173	-0.628522	.	49090000	49220000	31120180
Gs01	49220000	49510000	ID_0.01_174	-0.327097	.	49220000	49510000	51,160,44
Gs01	49510000	49680000	ID_0.01_175	-0.088405	.	49510000	49680000	31120180
Gs01	49680000	49980000	ID_0.01_176	-0.220695	.	49680000	49980000	51,160,44
Gs01	49980000	50160000	ID_0.01_177	0.0329419	.	49980000	50160000	31120180
Gs01	50160000	50230000	ID_0.01_178	-0.0670753	.	50160000	50230000	51,160,44
Gs01	50230000	50480000	ID_0.01_179	-0.105474	.	50230000	50480000	31120180
Gs01	50480000	50730000	ID_0.01_180	-0.422995	.	50480000	50730000	51,160,44
Gs01	50730000	50990000	ID_0.01_181	-0.331128	.	50730000	50990000	31120180
Gs01	50990000	51100000	ID_0.01_182	-0.20973	.	50990000	51100000	51,160,44
Gs01	51100000	51370000	ID_0.01_183	-0.168347	.	51100000	51370000	31120180
Gs01	51370000	51550000	ID_0.01_184	-0.103464	.	51370000	51550000	51,160,44
Gs01	51550000	51840000	ID_0.01_185	-0.0910122	.	51550000	51840000	31120180
Gs01	51840000	51990000	ID_0.01_186	-0.464664	.	51840000	51990000	51,160,44
Gs01	51990000	52230000	ID_0.01_187	-0.303053	.	51990000	52230000	31120180
Gs01	52230000	52390000	ID_0.01_188	-0.217588	.	52230000	52390000	51,160,44
Gs01	52390000	52780000	ID_0.01_189	-0.232148	.	52390000	52780000	31120180
Gs01	52780000	52970000	ID_0.01_190	-0.0847887	.	52780000	52970000	51,160,44
Gs01	52970000	53070000	ID_0.01_191	0.11769	.	52970000	53070000	31120180
Gs01	53070000	53130000	ID_0.01_192	-0.191612	.	53070000	53130000	51,160,44
Gs01	53130000	53370000	ID_0.01_193	-0.179516	.	53130000	53370000	31120180
Gs01	53370000	53640000	ID_0.01_194	-0.302761	.	53370000	53640000	51,160,44
Gs01	53640000	54040000	ID_0.01_195	0.256191	.	53640000	54040000	31120180
Gs01	54040000	54250000	ID_0.01_196	-0.371565	.	54040000	54250000	51,160,44
Gs01	54250000	54550000	ID_0.01_197	-0.232929	.	54250000	54550000	31120180
Gs01	54550000	54870000	ID_0.01_198	-0.368714	.	54550000	54870000	51,160,44
Gs01	54870000	54960000	ID_0.01_199	-0.120861	.	54870000	54960000	31120180
Gs01	54960000	55390000	ID_0.01_200	-0.214741	.	54960000	55390000	51,160,44
Gs01	55390000	55590000	ID_0.01_201	-0.402083	.	55390000	55590000	31120180
Gs01	55590000	55750000	ID_0.01_202	-0.0932391	.	55590000	55750000	51,160,44
Gs01	55750000	55940000	ID_0.01_203	-0.0268367	.	55750000	55940000	31120180
Gs01	55940000	56130000	ID_0.01_204	-0.225296	.	55940000	56130000	51,160,44
Gs01	56130000	56350000	ID_0.01_205	-0.277354	.	56130000	56350000	31120180
Gs01	56350000	56410000	ID_0.01_206	-0.166323	.	56350000	56410000	51,160,44
Gs01	56410000	56570000	ID_0.01_207	-0.132407	.	56410000	56570000	31120180
Gs01	56570000	56750000	ID_0.01_208	-0.465564	.	56570000	56750000	51,160,44
Gs01	56750000	56880000	ID_0.01_209	-0.413101	.	56750000	56880000	31120180
Gs01	56880000	57110000	ID_0.01_210	-0.398418	.	56880000	57110000	51,160,44
Gs02	120000	280000	ID_0.01_211	-0.419127	.	120000	280000	31120180
Gs02	280000	770000	ID_0.01_212	-0.72031	.	280000	770000	51,160,44
Gs02	770000	890000	ID_0.01_213	-0.503436	.	770000	890000	31120180
Gs02	890000	1230000	ID_0.01_214	-0.482139	.	890000	1230000	51,160,44
Gs02	1230000	1400000	ID_0.01_215	-0.244123	.	1230000	1400000	31120180
Gs02	1400000	1880000	ID_0.01_216	-0.339789	.	1400000	1880000	51,160,44
Gs02	1880000	2060000	ID_0.01_217	-0.200536	.	1880000	2060000	31120180
Gs02	2060000	2420000	ID_0.01_218	-0.0142726	.	2060000	2420000	51,160,44
Gs02	2420000	2660000	ID_0.01_219	-0.2065	.	2420000	2660000	31120180
Gs02	2660000	2990000	ID_0.01_220	-0.239384	.	2660000	2990000	51,160,44
Gs02	2990000	3090000	ID_0.01_221	-0.561183	.	2990000	3090000	31120180
Gs02	3090000	3220000	ID_0.01_222	-0.481873	.	3090000	3220000	51,160,44
Gs02	3220000	3470000	ID_0.01_223	-0.445317	.	3220000	3470000	31120180
Gs02	3470000	3790000	ID_0.01_224	-0.0982218	.	3470000	3790000	51,160,44
Gs02	3790000	4180000	ID_0.01_225	-0.289694	.	3790000	4180000	31120180
Gs02	4180000	4430000	ID_0.01_226	-0.149185	.	4180000	4430000	51,160,44
Gs02	4430000	4780000	ID_0.01_227	-0.47869	.	4430000	4780000	31120180
Gs02	4780000	5020000	ID_0.01_228	-0.371634	.	4780000	5020000	51,160,44
Gs02	5020000	5510000	ID_0.01_229	-0.35557	.	5020000	5510000	31120180
Gs02	5510000	5690000	ID_0.01_230	-0.313296	.	5510000	5690000	51,160,44
Gs02	5690000	5870000	ID_0.01_231	-0.638102	.	5690000	5870000	31120180
Gs02	5870000	6170000	ID_0.01_232	-0.363375	.	5870000	6170000	51,160,44
Gs02	6170000	6380000	ID_0.01_233	-0.198269	.	6170000	6380000	31120180
Gs02	6380000	6580000	ID_0.01_234	0.0423073	.	6380000	6580000	51,160,44
Gs02	6580000	6870000	ID_0.01_235	-0.317686	.	6580000	6870000	31120180
Gs02	6870000	7090000	ID_0.01_236	-0.365827	.	6870000	7090000	51,160,44
Gs02	7090000	7390000	ID_0.01_237	-0.0754145	.	7090000	7390000	31120180
Gs02	7390000	7710000	ID_0.01_238	-0.653274	.	7390000	7710000	51,160,44
Gs02	7710000	7970000	ID_0.01_239	-0.124835	.	7710000	7970000	31120180
Gs02	7970000	8060000	ID_0.01_240	0.112245	.	7970000	8060000	51,160,44
Gs02	8060000	8380000	ID_0.01_241	-0.0189022	.	8060000	8380000	31120180
Gs02	8380000	8660000	ID_0.01_242	-0.168738	.	8380000	8660000	51,160,44
Gs02	8660000	8910000	ID_0.01_243	-0.410414	.	8660000	8910000	31120180
Gs02	8910000	9260000	ID_0.01_244	0.0904578	.	8910000	9260000	51,160,44
Gs02	9260000	9440000	ID_0.01_245	-0.203512	.	9260000	9440000	31120180
Gs02	9440000	9690000	ID_0.01_246	-0.530542	.	9440000	9690000	51,160,44
Gs02	9690000	9850000	ID_0.01_247	-0.176372	.	9690000	9850000	31120180
Gs02	9850000	10040000	ID_0.01_248	-0.307651	.	9850000	10040000	51,160,44
Gs02	10040000	10240000	ID_0.01_249	-0.465711	.	10040000	10240000	31120180
Gs02	10240000	10780000	ID_0.01_250	-0.420291	.	10240000	10780000	51,160,44
Gs02	10780000	10940000	ID_0.01_251	-0.37743	.	10780000	10940000	31120180
Gs02	10940000	11120000	ID_0.01_252	-0.0774704	.	10940000	11120000	51,160,44
Gs02	11120000	11330000	ID_0.01_253	0.00265277	.	11120000	11330000	31120180
Gs02	11330000	11610000	ID_0.01_254	-0.158575	.	11330000	11610000	51,160,44
Gs02	11610000	11910000	ID_0.01_255	0.0514234	.	11610000	11910000	31120180
Gs02	11910000	12090000	ID_0.01_256	0.481588	.	11910000	12090000	51,160,44
Gs02	12090000	12280000	ID_0.01_257	0.114059	.	12090000	12280000	31120180
Gs02	12280000	12480000	ID_0.01_258	-0.0272682	.	12280000	12480000	51,160,44
Gs02	12480000	12580000	ID_0.01_259	0.0781735	.	12480000	12580000	31120180
Gs02	12580000	12790000	ID_0.01_260	-0.10609	.	12580000	12790000	51,160,44
Gs02	12790000	13130000	ID_0.01_261	-0.206911	.	12790000	13130000	31120180
Gs02	13130000	13520000	ID_0.01_262	0.0895816	.	13130000	13520000	51,160,44
Gs02	13520000	13780000	ID_0.01_263	-0.878958	.	13520000	13780000	31120180
Gs02	13780000	14050000	ID_0.01_264	-0.504966	.	13780000	14050000	51,160,44
Gs02	14050000	14190000	ID_0.01_265	0.274307	.	14050000	14190000	31120180
Gs02	14190000	14350000	ID_0.01_266	-0.291534	.	14190000	14350000	51,160,44
Gs02	14350000	14530000	ID_0.01_267	-0.187444	.	14350000	14530000	31120180
Gs02	14530000	14665000	ID_0.01_268	-0.102055	.	14530000	14665000	51,160,44
Gs02	14665000	14730000	ID_0.01_269	-0.385037	.	14665000	14730000	31120180
Gs02	14730000	14890000	ID_0.01_270	-0.353121	.	14730000	14890000	51,160,44
Gs02	14890000	15180000	ID_0.01_271	-0.453937	.	14890000	15180000	31120180
Gs02	15180000	15370000	ID_0.01_272	-0.14512	.	15180000	15370000	51,160,44
Gs02	15370000	15440000	ID_0.01_273	-0.205952	.	15370000	15440000	31120180
Gs02	15440000	15600000	ID_0.01_274	-0.221155	.	15440000	15600000	51,160,44
Gs02	15600000	15950000	ID_0.01_275	-0.181558	.	15600000	15950000	31120180
Gs02	15950000	16970000	ID_0.01_276	-1.28314	.	15950000	16970000	51,160,44
Gs02	16970000	17220000	ID_0.01_277	-0.0439614	.	16970000	17220000	31120180
Gs02	17220000	17560000	ID_0.01_278	-0.183611	.	17220000	17560000	51,160,44
Gs02	17560000	17700000	ID_0.01_279	-0.0131864	.	17560000	17700000	31120180
Gs02	17700000	17970000	ID_0.01_280	-0.0473063	.	17700000	17970000	51,160,44
Gs02	17970000	18195000	ID_0.01_281	0.317048	.	17970000	18195000	31120180
Gs02	18195000	18370000	ID_0.01_282	0.0613477	.	18195000	18370000	51,160,44
Gs02	18370000	18700000	ID_0.01_283	0.0170682	.	18370000	18700000	31120180
Gs02	18700000	19040000	ID_0.01_284	-0.145381	.	18700000	19040000	51,160,44
Gs02	19040000	19240000	ID_0.01_285	-0.0366155	.	19040000	19240000	31120180
Gs02	19240000	19460000	ID_0.01_286	0.0933136	.	19240000	19460000	51,160,44
Gs02	19460000	20620000	ID_0.01_287	0.191928	.	19460000	20620000	31120180
Gs02	20620000	20980000	ID_0.01_288	-1.36942	.	20620000	20980000	51,160,44
Gs02	20980000	21265000	ID_0.01_289	-0.320662	.	20980000	21265000	31120180
Gs02	21265000	21410000	ID_0.01_290	-0.161667	.	21265000	21410000	51,160,44
Gs02	21410000	21720000	ID_0.01_291	-0.154753	.	21410000	21720000	31120180
Gs02	21720000	21960000	ID_0.01_292	-0.136111	.	21720000	21960000	51,160,44
Gs02	21960000	22480000	ID_0.01_293	-0.0881471	.	21960000	22480000	31120180
Gs02	22480000	23040000	ID_0.01_294	0.266711	.	22480000	23040000	51,160,44
Gs02	23040000	23330000	ID_0.01_295	0.0195902	.	23040000	23330000	31120180
Gs02	23330000	23540000	ID_0.01_296	-0.120501	.	23330000	23540000	51,160,44
Gs02	23540000	24380000	ID_0.01_297	0.166996	.	23540000	24380000	31120180
Gs02	24380000	25290000	ID_0.01_298	-0.408708	.	24380000	25290000	51,160,44
Gs02	25290000	25400000	ID_0.01_299	-0.201482	.	25290000	25400000	31120180
Gs02	25400000	25620000	ID_0.01_300	-0.262965	.	25400000	25620000	51,160,44
Gs02	25620000	25790000	ID_0.01_301	-0.410808	.	25620000	25790000	31120180
Gs02	25790000	26070000	ID_0.01_302	-0.231841	.	25790000	26070000	51,160,44
Gs02	26070000	26260000	ID_0.01_303	0.199672	.	26070000	26260000	31120180
Gs02	26260000	26550000	ID_0.01_304	-0.0280056	.	26260000	26550000	51,160,44
Gs02	26550000	27440000	ID_0.01_305	-0.134281	.	26550000	27440000	31120180
Gs02	27440000	27540000	ID_0.01_306	-0.366185	.	27440000	27540000	51,160,44
Gs02	27540000	27750000	ID_0.01_307	-0.342514	.	27540000	27750000	31120180
Gs02	27750000	28250000	ID_0.01_308	-0.117408	.	27750000	28250000	51,160,44
Gs02	28250000	28450000	ID_0.01_309	-0.224813	.	28250000	28450000	31120180
Gs02	28450000	28570000	ID_0.01_310	0.67435	.	28450000	28570000	51,160,44
Gs02	28570000	28860000	ID_0.01_311	0.539935	.	28570000	28860000	31120180
Gs02	28860000	29060000	ID_0.01_312	0.337419	.	28860000	29060000	51,160,44
Gs02	29060000	29260000	ID_0.01_313	0.115567	.	29060000	29260000	31120180
Gs02	29260000	29490000	ID_0.01_314	-0.149394	.	29260000	29490000	51,160,44
Gs02	29490000	29600000	ID_0.01_315	0.22444	.	29490000	29600000	31120180
Gs02	29600000	29860000	ID_0.01_316	0.139757	.	29600000	29860000	51,160,44
Gs02	29860000	30200000	ID_0.01_317	0.0269245	.	29860000	30200000	31120180
Gs02	30200000	30390000	ID_0.01_318	0.215095	.	30200000	30390000	51,160,44
Gs02	30390000	30695000	ID_0.01_319	0.427716	.	30390000	30695000	31120180
Gs02	30695000	31010000	ID_0.01_320	0.011268	.	30695000	31010000	51,160,44
Gs02	31010000	31250000	ID_0.01_321	-0.203718	.	31010000	31250000	31120180
Gs02	31250000	31640000	ID_0.01_322	0.258277	.	31250000	31640000	51,160,44
Gs02	31640000	32150000	ID_0.01_323	0.113844	.	31640000	32150000	31120180
Gs02	32150000	32370000	ID_0.01_324	-0.0344158	.	32150000	32370000	51,160,44
Gs02	32370000	32530000	ID_0.01_325	-0.0748271	.	32370000	32530000	31120180
Gs02	32530000	32760000	ID_0.01_326	0.0848996	.	32530000	32760000	51,160,44
Gs02	32760000	33200000	ID_0.01_327	-0.441924	.	32760000	33200000	31120180
Gs02	33200000	34100000	ID_0.01_328	-0.445777	.	33200000	34100000	51,160,44
Gs02	34100000	34550000	ID_0.01_329	-0.450903	.	34100000	34550000	31120180
Gs02	34550000	35110000	ID_0.01_330	-0.411943	.	34550000	35110000	51,160,44
Gs02	35110000	35370000	ID_0.01_331	-0.0267494	.	35110000	35370000	31120180
Gs02	35370000	35560000	ID_0.01_332	0.25923	.	35370000	35560000	51,160,44
Gs02	35560000	36030000	ID_0.01_333	0.0271461	.	35560000	36030000	31120180
Gs02	36030000	36160000	ID_0.01_334	-0.0349337	.	36030000	36160000	51,160,44
Gs02	36160000	36580000	ID_0.01_335	-0.194891	.	36160000	36580000	31120180
Gs02	36580000	36870000	ID_0.01_336	0.262994	.	36580000	36870000	51,160,44
Gs02	36870000	37220000	ID_0.01_337	0.177014	.	36870000	37220000	31120180
Gs02	37220000	37480000	ID_0.01_338	-0.187339	.	37220000	37480000	51,160,44
Gs02	37480000	37670000	ID_0.01_339	0.184769	.	37480000	37670000	31120180
Gs02	37670000	37980000	ID_0.01_340	0.135885	.	37670000	37980000	51,160,44
Gs02	37980000	38200000	ID_0.01_341	0.181189	.	37980000	38200000	31120180
Gs02	38200000	39080000	ID_0.01_342	0.0826309	.	38200000	39080000	51,160,44
Gs02	39080000	39420000	ID_0.01_343	-0.00768704	.	39080000	39420000	31120180
Gs02	39420000	39535000	ID_0.01_344	0.490134	.	39420000	39535000	51,160,44
Gs02	39535000	39670000	ID_0.01_345	0.326608	.	39535000	39670000	31120180
Gs02	39670000	39960000	ID_0.01_346	0.604713	.	39670000	39960000	51,160,44
Gs02	39960000	40150000	ID_0.01_347	0.535592	.	39960000	40150000	31120180
Gs02	40150000	40300000	ID_0.01_348	0.485431	.	40150000	40300000	51,160,44
Gs02	40300000	40430000	ID_0.01_349	0.739997	.	40300000	40430000	31120180
Gs02	40430000	40650000	ID_0.01_350	0.665188	.	40430000	40650000	51,160,44
Gs02	40650000	40840000	ID_0.01_351	-0.026695	.	40650000	40840000	31120180
Gs02	40840000	40940000	ID_0.01_352	-0.473068	.	40840000	40940000	51,160,44
Gs02	40940000	40990000	ID_0.01_353	-0.293183	.	40940000	40990000	31120180
Gs02	40990000	41300000	ID_0.01_354	-0.289287	.	40990000	41300000	51,160,44
Gs02	41300000	41550000	ID_0.01_355	-0.339621	.	41300000	41550000	31120180
Gs02	41550000	41770000	ID_0.01_356	0.379571	.	41550000	41770000	51,160,44
Gs02	41770000	41970000	ID_0.01_357	-0.0538006	.	41770000	41970000	31120180
Gs02	41970000	42250000	ID_0.01_358	0.157434	.	41970000	42250000	51,160,44
Gs02	42250000	42570000	ID_0.01_359	-0.177526	.	42250000	42570000	31120180
Gs02	42570000	42700000	ID_0.01_360	-0.244543	.	42570000	42700000	51,160,44
Gs02	42700000	42890000	ID_0.01_361	0.325018	.	42700000	42890000	31120180
Gs02	42890000	43070000	ID_0.01_362	0.000730368	.	42890000	43070000	51,160,44
Gs02	43070000	43350000	ID_0.01_363	-0.172014	.	43070000	43350000	31120180
Gs02	43350000	43430000	ID_0.01_364	-0.280651	.	43350000	43430000	51,160,44
Gs02	43430000	43750000	ID_0.01_365	-0.192628	.	43430000	43750000	31120180
Gs02	43750000	44010000	ID_0.01_366	0.115488	.	43750000	44010000	51,160,44
Gs02	44010000	44210000	ID_0.01_367	-0.140096	.	44010000	44210000	31120180
Gs02	44210000	44490000	ID_0.01_368	-0.0528766	.	44210000	44490000	51,160,44
Gs02	44490000	44670000	ID_0.01_369	0.188701	.	44490000	44670000	31120180
Gs02	44670000	44740000	ID_0.01_370	0.0236392	.	44670000	44740000	51,160,44
Gs02	44740000	44870000	ID_0.01_371	-0.0989812	.	44740000	44870000	31120180
Gs02	44870000	45050000	ID_0.01_372	-0.200967	.	44870000	45050000	51,160,44
Gs02	45050000	45190000	ID_0.01_373	-0.181527	.	45050000	45190000	31120180
Gs02	45190000	45410000	ID_0.01_374	-0.0897052	.	45190000	45410000	51,160,44
Gs02	45410000	45530000	ID_0.01_375	-0.122028	.	45410000	45530000	31120180
Gs02	45530000	45740000	ID_0.01_376	-0.103316	.	45530000	45740000	51,160,44
Gs02	45740000	46030000	ID_0.01_377	-0.0947683	.	45740000	46030000	31120180
Gs02	46030000	46260000	ID_0.01_378	-0.454316	.	46030000	46260000	51,160,44
Gs02	46260000	46420000	ID_0.01_379	-0.230065	.	46260000	46420000	31120180
Gs02	46420000	46580000	ID_0.01_380	-0.297883	.	46420000	46580000	51,160,44
Gs02	46580000	46780000	ID_0.01_381	-0.225087	.	46580000	46780000	31120180
Gs02	46780000	46960000	ID_0.01_382	-0.132433	.	46780000	46960000	51,160,44
Gs02	46960000	47290000	ID_0.01_383	-0.0593042	.	46960000	47290000	31120180
Gs02	47290000	47390000	ID_0.01_384	-0.113759	.	47290000	47390000	51,160,44
Gs02	47390000	47670000	ID_0.01_385	-0.0462169	.	47390000	47670000	31120180
Gs02	47670000	47850000	ID_0.01_386	-0.443254	.	47670000	47850000	51,160,44
Gs02	47850000	48130000	ID_0.01_387	-0.202448	.	47850000	48130000	31120180
Gs02	48130000	48290000	ID_0.01_388	-0.035682	.	48130000	48290000	51,160,44
Gs02	48290000	48460000	ID_0.01_389	-0.222774	.	48290000	48460000	31120180
Gs02	48460000	48610000	ID_0.01_390	-0.283165	.	48460000	48610000	51,160,44
Gs02	48610000	48900000	ID_0.01_391	-0.259986	.	48610000	48900000	31120180
Gs02	48900000	49190000	ID_0.01_392	-0.31172	.	48900000	49190000	51,160,44
Gs02	49190000	49530000	ID_0.01_393	-0.391339	.	49190000	49530000	31120180
Gs02	49530000	49690000	ID_0.01_394	-0.233906	.	49530000	49690000	51,160,44
Gs02	49690000	50010000	ID_0.01_395	-0.282725	.	49690000	50010000	31120180
Gs02	50010000	50320000	ID_0.01_396	-0.37389	.	50010000	50320000	51,160,44
Gs02	50320000	50470000	ID_0.01_397	-0.404999	.	50320000	50470000	31120180
Gs03	160000	590000	ID_0.01_398	-0.69207	.	160000	590000	51,160,44
Gs03	590000	1370000	ID_0.01_399	-0.101463	.	590000	1370000	31120180
Gs03	1370000	1670000	ID_0.01_400	-0.452055	.	1370000	1670000	51,160,44
Gs03	1670000	1730000	ID_0.01_401	0.0266217	.	1670000	1730000	31120180
Gs03	1730000	1900000	ID_0.01_402	0.0657076	.	1730000	1900000	51,160,44
Gs03	1900000	2230000	ID_0.01_403	0.167669	.	1900000	2230000	31120180
Gs03	2230000	2550000	ID_0.01_404	-0.105632	.	2230000	2550000	51,160,44
Gs03	2550000	2900000	ID_0.01_405	-0.294822	.	2550000	2900000	31120180
Gs03	2900000	3130000	ID_0.01_406	-0.226201	.	2900000	3130000	51,160,44
Gs03	3130000	3320000	ID_0.01_407	-0.268063	.	3130000	3320000	31120180
Gs03	3320000	3550000	ID_0.01_408	-0.113345	.	3320000	3550000	51,160,44
Gs03	3550000	3650000	ID_0.01_409	0.159733	.	3550000	3650000	31120180
Gs03	3650000	3800000	ID_0.01_410	-0.0415367	.	3650000	3800000	51,160,44
Gs03	3800000	3960000	ID_0.01_411	0.0278784	.	3800000	3960000	31120180
Gs03	3960000	4210000	ID_0.01_412	-0.0943495	.	3960000	4210000	51,160,44
Gs03	4210000	4550000	ID_0.01_413	-0.0523469	.	4210000	4550000	31120180
Gs03	4550000	4800000	ID_0.01_414	0.0733894	.	4550000	4800000	51,160,44
Gs03	4800000	5130000	ID_0.01_415	0.0495847	.	4800000	5130000	31120180
Gs03	5130000	5580000	ID_0.01_416	0.240884	.	5130000	5580000	51,160,44
Gs03	5580000	5890000	ID_0.01_417	-0.228661	.	5580000	5890000	31120180
Gs03	5890000	6230000	ID_0.01_418	0.173685	.	5890000	6230000	51,160,44
Gs03	6230000	6410000	ID_0.01_419	-0.490715	.	6230000	6410000	31120180
Gs03	6410000	6570000	ID_0.01_420	0.233056	.	6410000	6570000	51,160,44
Gs03	6570000	6780000	ID_0.01_421	0.291937	.	6570000	6780000	31120180
Gs03	6780000	7650000	ID_0.01_422	-0.232708	.	6780000	7650000	51,160,44
Gs03	7650000	7800000	ID_0.01_423	0.232813	.	7650000	7800000	31120180
Gs03	7800000	7970000	ID_0.01_424	0.107925	.	7800000	7970000	51,160,44
Gs03	7970000	8410000	ID_0.01_425	0.110922	.	7970000	8410000	31120180
Gs03	8410000	8950000	ID_0.01_426	0.133252	.	8410000	8950000	51,160,44
Gs03	8950000	9120000	ID_0.01_427	0.443254	.	8950000	9120000	31120180
Gs03	9120000	9490000	ID_0.01_428	0.141756	.	9120000	9490000	51,160,44
Gs03	9490000	9990000	ID_0.01_429	0.917475	.	9490000	9990000	31120180
Gs03	9990000	10420000	ID_0.01_430	0.065988	.	9990000	10420000	51,160,44
Gs03	10420000	10560000	ID_0.01_431	0.45098	.	10420000	10560000	31120180
Gs03	10560000	10830000	ID_0.01_432	0.557819	.	10560000	10830000	51,160,44
Gs03	10830000	11040000	ID_0.01_433	-0.11881	.	10830000	11040000	31120180
Gs03	11040000	11190000	ID_0.01_434	0.0372164	.	11040000	11190000	51,160,44
Gs03	11190000	11400000	ID_0.01_435	-0.264754	.	11190000	11400000	31120180
Gs03	11400000	11970000	ID_0.01_436	0.0364611	.	11400000	11970000	51,160,44
Gs03	11970000	12110000	ID_0.01_437	-0.204179	.	11970000	12110000	31120180
Gs03	12110000	12800000	ID_0.01_438	-0.129647	.	12110000	12800000	51,160,44
Gs03	12800000	13110000	ID_0.01_439	0.043952	.	12800000	13110000	31120180
Gs03	13110000	13300000	ID_0.01_440	-1.01779	.	13110000	13300000	51,160,44
Gs03	13300000	13730000	ID_0.01_441	-0.0811869	.	13300000	13730000	31120180
Gs03	13730000	14030000	ID_0.01_442	0.211148	.	13730000	14030000	51,160,44
Gs03	14030000	14270000	ID_0.01_443	-0.311647	.	14030000	14270000	31120180
Gs03	14270000	14440000	ID_0.01_444	-0.328052	.	14270000	14440000	51,160,44
Gs03	14440000	14650000	ID_0.01_445	-0.213726	.	14440000	14650000	31120180
Gs03	14650000	15680000	ID_0.01_446	-0.394568	.	14650000	15680000	51,160,44
Gs03	15680000	16190000	ID_0.01_447	-0.350392	.	15680000	16190000	31120180
Gs03	16190000	16515000	ID_0.01_448	0.0417884	.	16190000	16515000	51,160,44
Gs03	16515000	16710000	ID_0.01_449	0.0634818	.	16515000	16710000	31120180
Gs03	16710000	16820000	ID_0.01_450	-0.068105	.	16710000	16820000	51,160,44
Gs03	16820000	16980000	ID_0.01_451	-0.254006	.	16820000	16980000	31120180
Gs03	16980000	17145000	ID_0.01_452	0.21898	.	16980000	17145000	51,160,44
Gs03	17145000	17350000	ID_0.01_453	0.420524	.	17145000	17350000	31120180
Gs03	17350000	17520000	ID_0.01_454	0.514338	.	17350000	17520000	51,160,44
Gs03	17520000	17790000	ID_0.01_455	0.729578	.	17520000	17790000	31120180
Gs03	17790000	18210000	ID_0.01_456	-0.51205	.	17790000	18210000	51,160,44
Gs03	18210000	18380000	ID_0.01_457	0.349609	.	18210000	18380000	31120180
Gs03	18380000	18530000	ID_0.01_458	-0.192661	.	18380000	18530000	51,160,44
Gs03	18530000	18790000	ID_0.01_459	-0.19264	.	18530000	18790000	31120180
Gs03	18790000	19060000	ID_0.01_460	-0.119938	.	18790000	19060000	51,160,44
Gs03	19060000	19510000	ID_0.01_461	-0.556607	.	19060000	19510000	31120180
Gs03	19510000	20430000	ID_0.01_462	0.637105	.	19510000	20430000	51,160,44
Gs03	20430000	20610000	ID_0.01_463	-0.0859108	.	20430000	20610000	31120180
Gs03	20610000	21040000	ID_0.01_464	0.200984	.	20610000	21040000	51,160,44
Gs03	21040000	21170000	ID_0.01_465	-0.0335569	.	21040000	21170000	31120180
Gs03	21170000	21410000	ID_0.01_466	-0.165281	.	21170000	21410000	51,160,44
Gs03	21410000	21650000	ID_0.01_467	0.474921	.	21410000	21650000	31120180
Gs03	21650000	21990000	ID_0.01_468	0.392572	.	21650000	21990000	51,160,44
Gs03	21990000	22390000	ID_0.01_469	0.28614	.	21990000	22390000	31120180
Gs03	22390000	22570000	ID_0.01_470	-0.0550342	.	22390000	22570000	51,160,44
Gs03	22570000	23280000	ID_0.01_471	-0.0445739	.	22570000	23280000	31120180
Gs03	23280000	23430000	ID_0.01_472	-0.175305	.	23280000	23430000	51,160,44
Gs03	23430000	23860000	ID_0.01_473	-0.368641	.	23430000	23860000	31120180
Gs03	23860000	24390000	ID_0.01_474	0.299899	.	23860000	24390000	51,160,44
Gs03	24390000	24540000	ID_0.01_475	-0.118502	.	24390000	24540000	31120180
Gs03	24540000	24780000	ID_0.01_476	-0.429881	.	24540000	24780000	51,160,44
Gs03	24780000	25090000	ID_0.01_477	0.370678	.	24780000	25090000	31120180
Gs03	25090000	25300000	ID_0.01_478	0.105428	.	25090000	25300000	51,160,44
Gs03	25300000	25450000	ID_0.01_479	0.467255	.	25300000	25450000	31120180
Gs03	25450000	26090000	ID_0.01_480	0.317901	.	25450000	26090000	51,160,44
Gs03	26090000	26330000	ID_0.01_481	0.462969	.	26090000	26330000	31120180
Gs03	26330000	26560000	ID_0.01_482	0.31587	.	26330000	26560000	51,160,44
Gs03	26560000	27000000	ID_0.01_483	0.573558	.	26560000	27000000	31120180
Gs03	27000000	27130000	ID_0.01_484	-0.264105	.	27000000	27130000	51,160,44
Gs03	27130000	27240000	ID_0.01_485	-0.0545121	.	27130000	27240000	31120180
Gs03	27240000	27910000	ID_0.01_486	-0.186806	.	27240000	27910000	51,160,44
Gs03	27910000	28350000	ID_0.01_487	0.0875107	.	27910000	28350000	31120180
Gs03	28350000	28550000	ID_0.01_488	-0.329093	.	28350000	28550000	51,160,44
Gs03	28550000	28790000	ID_0.01_489	0.12544	.	28550000	28790000	31120180
Gs03	28790000	28970000	ID_0.01_490	0.0625544	.	28790000	28970000	51,160,44
Gs03	28970000	29120000	ID_0.01_491	-0.278325	.	28970000	29120000	31120180
Gs03	29120000	29630000	ID_0.01_492	0.0382201	.	29120000	29630000	51,160,44
Gs03	29630000	30200000	ID_0.01_493	-0.1884	.	29630000	30200000	31120180
Gs03	30200000	30310000	ID_0.01_494	0.0202794	.	30200000	30310000	51,160,44
Gs03	30310000	30550000	ID_0.01_495	-0.203187	.	30310000	30550000	31120180
Gs03	30550000	30840000	ID_0.01_496	0.16486	.	30550000	30840000	51,160,44
Gs03	30840000	31400000	ID_0.01_497	-0.303806	.	30840000	31400000	31120180
Gs03	31400000	31730000	ID_0.01_498	-0.405534	.	31400000	31730000	51,160,44
Gs03	31730000	31990000	ID_0.01_499	-0.140317	.	31730000	31990000	31120180
Gs03	31990000	32160000	ID_0.01_500	0.219811	.	31990000	32160000	51,160,44
Gs03	32160000	32420000	ID_0.01_501	0.403069	.	32160000	32420000	31120180
Gs03	32420000	32600000	ID_0.01_502	0.553172	.	32420000	32600000	51,160,44
Gs03	32600000	32780000	ID_0.01_503	0.12193	.	32600000	32780000	31120180
Gs03	32780000	32870000	ID_0.01_504	-0.150608	.	32780000	32870000	51,160,44
Gs03	32870000	33360000	ID_0.01_505	-0.0358577	.	32870000	33360000	31120180
Gs03	33360000	33970000	ID_0.01_506	-0.159897	.	33360000	33970000	51,160,44
Gs03	33970000	34500000	ID_0.01_507	-0.222848	.	33970000	34500000	31120180
Gs03	34500000	34800000	ID_0.01_508	0.133219	.	34500000	34800000	51,160,44
Gs03	34800000	34970000	ID_0.01_509	-0.105729	.	34800000	34970000	31120180
Gs03	34970000	35050000	ID_0.01_510	-0.0692006	.	34970000	35050000	51,160,44
Gs03	35050000	35220000	ID_0.01_511	0.0719754	.	35050000	35220000	31120180
Gs03	35220000	35390000	ID_0.01_512	-0.0312376	.	35220000	35390000	51,160,44
Gs03	35390000	35550000	ID_0.01_513	-0.438216	.	35390000	35550000	31120180
Gs03	35550000	35810000	ID_0.01_514	-0.250523	.	35550000	35810000	51,160,44
Gs03	35810000	36050000	ID_0.01_515	0.152572	.	35810000	36050000	31120180
Gs03	36050000	36200000	ID_0.01_516	0.0731185	.	36050000	36200000	51,160,44
Gs03	36200000	36360000	ID_0.01_517	-0.0286606	.	36200000	36360000	31120180
Gs03	36360000	36550000	ID_0.01_518	-0.199491	.	36360000	36550000	51,160,44
Gs03	36550000	36820000	ID_0.01_519	-0.0845445	.	36550000	36820000	31120180
Gs03	36820000	36940000	ID_0.01_520	-0.116196	.	36820000	36940000	51,160,44
Gs03	36940000	37100000	ID_0.01_521	-0.049017	.	36940000	37100000	31120180
Gs03	37100000	37220000	ID_0.01_522	-0.24162	.	37100000	37220000	51,160,44
Gs03	37220000	37410000	ID_0.01_523	-0.407825	.	37220000	37410000	31120180
Gs03	37410000	37590000	ID_0.01_524	-0.209397	.	37410000	37590000	51,160,44
Gs03	37590000	37740000	ID_0.01_525	-0.0869968	.	37590000	37740000	31120180
Gs03	37740000	37900000	ID_0.01_526	-0.260813	.	37740000	37900000	51,160,44
Gs03	37900000	38040000	ID_0.01_527	-0.193574	.	37900000	38040000	31120180
Gs03	38040000	38360000	ID_0.01_528	-0.218973	.	38040000	38360000	51,160,44
Gs03	38360000	38490000	ID_0.01_529	-0.199833	.	38360000	38490000	31120180
Gs03	38490000	38590000	ID_0.01_530	-0.25606	.	38490000	38590000	51,160,44
Gs03	38590000	38900000	ID_0.01_531	-0.123415	.	38590000	38900000	31120180
Gs03	38900000	39070000	ID_0.01_532	-0.125155	.	38900000	39070000	51,160,44
Gs03	39070000	39220000	ID_0.01_533	-0.245533	.	39070000	39220000	31120180
Gs03	39220000	39360000	ID_0.01_534	-0.336536	.	39220000	39360000	51,160,44
Gs03	39360000	39810000	ID_0.01_535	-0.223248	.	39360000	39810000	31120180
Gs03	39810000	40160000	ID_0.01_536	-0.433622	.	39810000	40160000	51,160,44
Gs03	40160000	40310000	ID_0.01_537	-0.324219	.	40160000	40310000	31120180
Gs03	40310000	40400000	ID_0.01_538	-0.100499	.	40310000	40400000	51,160,44
Gs03	40400000	40510000	ID_0.01_539	-0.10357	.	40400000	40510000	31120180
Gs03	40510000	40600000	ID_0.01_540	-0.340477	.	40510000	40600000	51,160,44
Gs03	40600000	40790000	ID_0.01_541	-0.214408	.	40600000	40790000	31120180
Gs03	40790000	41060000	ID_0.01_542	-0.311081	.	40790000	41060000	51,160,44
Gs03	41060000	41300000	ID_0.01_543	-0.231773	.	41060000	41300000	31120180
Gs03	41300000	41430000	ID_0.01_544	-0.318542	.	41300000	41430000	51,160,44
Gs03	41430000	41840000	ID_0.01_545	-0.212532	.	41430000	41840000	31120180
Gs03	41840000	42010000	ID_0.01_546	-0.360045	.	41840000	42010000	51,160,44
Gs03	42010000	42170000	ID_0.01_547	-0.146103	.	42010000	42170000	31120180
Gs03	42170000	42520000	ID_0.01_548	-0.080849	.	42170000	42520000	51,160,44
Gs03	42520000	42870000	ID_0.01_549	-0.335118	.	42520000	42870000	31120180
Gs03	42870000	43070000	ID_0.01_550	-0.149817	.	42870000	43070000	51,160,44
Gs03	43070000	43240000	ID_0.01_551	-0.198653	.	43070000	43240000	31120180
Gs03	43240000	43300000	ID_0.01_552	-0.302661	.	43240000	43300000	51,160,44
Gs03	43300000	43550000	ID_0.01_553	-0.285969	.	43300000	43550000	31120180
Gs03	43550000	43710000	ID_0.01_554	-0.349496	.	43550000	43710000	51,160,44
Gs03	43710000	43910000	ID_0.01_555	-0.342281	.	43710000	43910000	31120180
Gs03	43910000	44120000	ID_0.01_556	-0.337288	.	43910000	44120000	51,160,44
Gs03	44120000	44310000	ID_0.01_557	-0.216019	.	44120000	44310000	31120180
Gs03	44310000	44460000	ID_0.01_558	-0.165805	.	44310000	44460000	51,160,44
Gs03	44460000	44740000	ID_0.01_559	-0.162607	.	44460000	44740000	31120180
Gs03	44740000	44930000	ID_0.01_560	-0.371493	.	44740000	44930000	51,160,44
Gs03	44930000	45130000	ID_0.01_561	0.00763569	.	44930000	45130000	31120180
Gs03	45130000	45290000	ID_0.01_562	-0.173888	.	45130000	45290000	51,160,44
Gs03	45290000	45460000	ID_0.01_563	-0.172576	.	45290000	45460000	31120180
Gs03	45460000	45700000	ID_0.01_564	-0.440306	.	45460000	45700000	51,160,44
Gs03	45700000	45830000	ID_0.01_565	-0.255685	.	45700000	45830000	31120180
Gs03	45830000	46000000	ID_0.01_566	-0.180856	.	45830000	46000000	51,160,44
Gs03	46000000	46190000	ID_0.01_567	-0.290098	.	46000000	46190000	31120180
Gs03	46190000	46430000	ID_0.01_568	-0.27488	.	46190000	46430000	51,160,44
Gs03	46430000	46540000	ID_0.01_569	-0.251096	.	46430000	46540000	31120180
Gs03	46540000	46820000	ID_0.01_570	-0.35085	.	46540000	46820000	51,160,44
Gs03	46820000	47130000	ID_0.01_571	-0.443117	.	46820000	47130000	31120180
Gs03	47130000	47390000	ID_0.01_572	-0.262121	.	47130000	47390000	51,160,44
Gs03	47390000	47560000	ID_0.01_573	-0.407276	.	47390000	47560000	31120180
Gs04	180000	630000	ID_0.01_574	-0.80759	.	180000	630000	51,160,44
Gs04	630000	870000	ID_0.01_575	-0.381781	.	630000	870000	31120180
Gs04	870000	1040000	ID_0.01_576	-0.319245	.	870000	1040000	51,160,44
Gs04	1040000	1230000	ID_0.01_577	-0.352325	.	1040000	1230000	31120180
Gs04	1230000	1450000	ID_0.01_578	-0.172598	.	1230000	1450000	51,160,44
Gs04	1450000	1720000	ID_0.01_579	-0.328731	.	1450000	1720000	31120180
Gs04	1720000	1930000	ID_0.01_580	-0.196606	.	1720000	1930000	51,160,44
Gs04	1930000	2100000	ID_0.01_581	0.000169008	.	1930000	2100000	31120180
Gs04	2100000	2300000	ID_0.01_582	-0.0132741	.	2100000	2300000	51,160,44
Gs04	2300000	2600000	ID_0.01_583	-0.312396	.	2300000	2600000	31120180
Gs04	2600000	2870000	ID_0.01_584	-0.137654	.	2600000	2870000	51,160,44
Gs04	2870000	3080000	ID_0.01_585	-0.248749	.	2870000	3080000	31120180
Gs04	3080000	3520000	ID_0.01_586	-0.229622	.	3080000	3520000	51,160,44
Gs04	3520000	3670000	ID_0.01_587	-0.193504	.	3520000	3670000	31120180
Gs04	3670000	3860000	ID_0.01_588	-0.217157	.	3670000	3860000	51,160,44
Gs04	3860000	4110000	ID_0.01_589	-0.316837	.	3860000	4110000	31120180
Gs04	4110000	4410000	ID_0.01_590	-0.313262	.	4110000	4410000	51,160,44
Gs04	4410000	4540000	ID_0.01_591	-0.11008	.	4410000	4540000	31120180
Gs04	4540000	4780000	ID_0.01_592	-0.363574	.	4540000	4780000	51,160,44
Gs04	4780000	5070000	ID_0.01_593	-0.381067	.	4780000	5070000	31120180
Gs04	5070000	5480000	ID_0.01_594	-0.209624	.	5070000	5480000	51,160,44
Gs04	5480000	5740000	ID_0.01_595	-0.114086	.	5480000	5740000	31120180
Gs04	5740000	5945000	ID_0.01_596	-0.575417	.	5740000	5945000	51,160,44
Gs04	5945000	6110000	ID_0.01_597	-0.293925	.	5945000	6110000	31120180
Gs04	6110000	6260000	ID_0.01_598	-0.12443	.	6110000	6260000	51,160,44
Gs04	6260000	6580000	ID_0.01_599	-0.188591	.	6260000	6580000	31120180
Gs04	6580000	6750000	ID_0.01_600	-0.314156	.	6580000	6750000	51,160,44
Gs04	6750000	6960000	ID_0.01_601	0.0864248	.	6750000	6960000	31120180
Gs04	6960000	7150000	ID_0.01_602	0.0164414	.	6960000	7150000	51,160,44
Gs04	7150000	7290000	ID_0.01_603	0.0980782	.	7150000	7290000	31120180
Gs04	7290000	7500000	ID_0.01_604	-0.14746	.	7290000	7500000	51,160,44
Gs04	7500000	7720000	ID_0.01_605	-0.0815495	.	7500000	7720000	31120180
Gs04	7720000	7940000	ID_0.01_606	0.356595	.	7720000	7940000	51,160,44
Gs04	7940000	8040000	ID_0.01_607	-0.0680986	.	7940000	8040000	31120180
Gs04	8040000	8220000	ID_0.01_608	-0.150952	.	8040000	8220000	51,160,44
Gs04	8220000	8440000	ID_0.01_609	-0.0145535	.	8220000	8440000	31120180
Gs04	8440000	8740000	ID_0.01_610	-0.195174	.	8440000	8740000	51,160,44
Gs04	8740000	8990000	ID_0.01_611	-0.132184	.	8740000	8990000	31120180
Gs04	8990000	9300000	ID_0.01_612	-0.16671	.	8990000	9300000	51,160,44
Gs04	9300000	9450000	ID_0.01_613	-0.262948	.	9300000	9450000	31120180
Gs04	9450000	9650000	ID_0.01_614	0.246489	.	9450000	9650000	51,160,44
Gs04	9650000	9920000	ID_0.01_615	0.110454	.	9650000	9920000	31120180
Gs04	9920000	10120000	ID_0.01_616	-0.250291	.	9920000	10120000	51,160,44
Gs04	10120000	10850000	ID_0.01_617	-0.266154	.	10120000	10850000	31120180
Gs04	10850000	11130000	ID_0.01_618	0.265384	.	10850000	11130000	51,160,44
Gs04	11130000	11240000	ID_0.01_619	-0.294519	.	11130000	11240000	31120180
Gs04	11240000	11760000	ID_0.01_620	-0.122206	.	11240000	11760000	51,160,44
Gs04	11760000	12040000	ID_0.01_621	-0.211236	.	11760000	12040000	31120180
Gs04	12040000	12440000	ID_0.01_622	0.0660583	.	12040000	12440000	51,160,44
Gs04	12440000	13010000	ID_0.01_623	0.288162	.	12440000	13010000	31120180
Gs04	13010000	13500000	ID_0.01_624	-0.229504	.	13010000	13500000	51,160,44
Gs04	13500000	13930000	ID_0.01_625	-0.0470565	.	13500000	13930000	31120180
Gs04	13930000	14290000	ID_0.01_626	0.133074	.	13930000	14290000	51,160,44
Gs04	14290000	14670000	ID_0.01_627	-0.146882	.	14290000	14670000	31120180
Gs04	14670000	14810000	ID_0.01_628	-0.0628872	.	14670000	14810000	51,160,44
Gs04	14810000	15140000	ID_0.01_629	-0.0691394	.	14810000	15140000	31120180
Gs04	15140000	15520000	ID_0.01_630	-0.41052	.	15140000	15520000	51,160,44
Gs04	15520000	15710000	ID_0.01_631	0.233005	.	15520000	15710000	31120180
Gs04	15710000	16070000	ID_0.01_632	0.143967	.	15710000	16070000	51,160,44
Gs04	16070000	16295000	ID_0.01_633	-0.144269	.	16070000	16295000	31120180
Gs04	16295000	16720000	ID_0.01_634	-0.527624	.	16295000	16720000	51,160,44
Gs04	16720000	16810000	ID_0.01_635	0.20776	.	16720000	16810000	31120180
Gs04	16810000	17000000	ID_0.01_636	0.303393	.	16810000	17000000	51,160,44
Gs04	17000000	17290000	ID_0.01_637	-0.090823	.	17000000	17290000	31120180
Gs04	17290000	17480000	ID_0.01_638	0.0365163	.	17290000	17480000	51,160,44
Gs04	17480000	17890000	ID_0.01_639	0.110707	.	17480000	17890000	31120180
Gs04	17890000	18150000	ID_0.01_640	0.0702552	.	17890000	18150000	51,160,44
Gs04	18150000	18470000	ID_0.01_641	-0.204714	.	18150000	18470000	31120180
Gs04	18470000	18735000	ID_0.01_642	-0.0388665	.	18470000	18735000	51,160,44
Gs04	18735000	19070000	ID_0.01_643	0.000622269	.	18735000	19070000	31120180
Gs04	19070000	19250000	ID_0.01_644	0.142121	.	19070000	19250000	51,160,44
Gs04	19250000	19700000	ID_0.01_645	-0.145167	.	19250000	19700000	31120180
Gs04	19700000	20320000	ID_0.01_646	-0.263819	.	19700000	20320000	51,160,44
Gs04	20320000	20880000	ID_0.01_647	-0.332005	.	20320000	20880000	31120180
Gs04	20880000	20980000	ID_0.01_648	-0.188569	.	20880000	20980000	51,160,44
Gs04	20980000	21270000	ID_0.01_649	-0.425316	.	20980000	21270000	31120180
Gs04	21270000	21550000	ID_0.01_650	0.0410616	.	21270000	21550000	51,160,44
Gs04	21550000	21810000	ID_0.01_651	0.201514	.	21550000	21810000	31120180
Gs04	21810000	21970000	ID_0.01_652	0.0206045	.	21810000	21970000	51,160,44
Gs04	21970000	22200000	ID_0.01_653	0.0404734	.	21970000	22200000	31120180
Gs04	22200000	22450000	ID_0.01_654	0.324878	.	22200000	22450000	51,160,44
Gs04	22450000	22950000	ID_0.01_655	0.190312	.	22450000	22950000	31120180
Gs04	22950000	23140000	ID_0.01_656	-0.0765	.	22950000	23140000	51,160,44
Gs04	23140000	23370000	ID_0.01_657	0.177535	.	23140000	23370000	31120180
Gs04	23370000	23520000	ID_0.01_658	0.00376343	.	23370000	23520000	51,160,44
Gs04	23520000	23820000	ID_0.01_659	-0.227763	.	23520000	23820000	31120180
Gs04	23820000	24240000	ID_0.01_660	-0.00987017	.	23820000	24240000	51,160,44
Gs04	24240000	24440000	ID_0.01_661	-0.0131715	.	24240000	24440000	31120180
Gs04	24440000	24620000	ID_0.01_662	-0.0222093	.	24440000	24620000	51,160,44
Gs04	24620000	25130000	ID_0.01_663	-0.0418385	.	24620000	25130000	31120180
Gs04	25130000	25790000	ID_0.01_664	-0.328664	.	25130000	25790000	51,160,44
Gs04	25790000	26760000	ID_0.01_665	-0.110171	.	25790000	26760000	31120180
Gs04	26760000	27095000	ID_0.01_666	-0.422339	.	26760000	27095000	51,160,44
Gs04	27095000	28620000	ID_0.01_667	-1.3252	.	27095000	28620000	31120180
Gs04	28620000	28960000	ID_0.01_668	-0.37764	.	28620000	28960000	51,160,44
Gs04	28960000	29280000	ID_0.01_669	-0.541943	.	28960000	29280000	31120180
Gs04	29280000	29530000	ID_0.01_670	-0.157617	.	29280000	29530000	51,160,44
Gs04	29530000	29950000	ID_0.01_671	0.0546392	.	29530000	29950000	31120180
Gs04	29950000	30795000	ID_0.01_672	-0.041431	.	29950000	30795000	51,160,44
Gs04	30795000	30910000	ID_0.01_673	0.123173	.	30795000	30910000	31120180
Gs04	30910000	31140000	ID_0.01_674	0.0532462	.	30910000	31140000	51,160,44
Gs04	31140000	31350000	ID_0.01_675	-0.21295	.	31140000	31350000	31120180
Gs04	31350000	31565000	ID_0.01_676	-0.165374	.	31350000	31565000	51,160,44
Gs04	31565000	32115000	ID_0.01_677	-0.590212	.	31565000	32115000	31120180
Gs04	32115000	32280000	ID_0.01_678	-0.0652103	.	32115000	32280000	51,160,44
Gs04	32280000	32720000	ID_0.01_679	0.100776	.	32280000	32720000	31120180
Gs04	32720000	32970000	ID_0.01_680	-0.0273463	.	32720000	32970000	51,160,44
Gs04	32970000	33300000	ID_0.01_681	-0.15993	.	32970000	33300000	31120180
Gs04	33300000	33590000	ID_0.01_682	0.367409	.	33300000	33590000	51,160,44
Gs04	33590000	33780000	ID_0.01_683	-0.190701	.	33590000	33780000	31120180
Gs04	33780000	34200000	ID_0.01_684	0.501522	.	33780000	34200000	51,160,44
Gs04	34200000	34320000	ID_0.01_685	-0.254345	.	34200000	34320000	31120180
Gs04	34320000	34730000	ID_0.01_686	-0.324029	.	34320000	34730000	51,160,44
Gs04	34730000	34905000	ID_0.01_687	0.270567	.	34730000	34905000	31120180
Gs04	34905000	35180000	ID_0.01_688	-0.129824	.	34905000	35180000	51,160,44
Gs04	35180000	35650000	ID_0.01_689	0.0740339	.	35180000	35650000	31120180
Gs04	35650000	36100000	ID_0.01_690	-0.164577	.	35650000	36100000	51,160,44
Gs04	36100000	36270000	ID_0.01_691	-0.309844	.	36100000	36270000	31120180
Gs04	36270000	37790000	ID_0.01_692	-0.396331	.	36270000	37790000	51,160,44
Gs04	37790000	38770000	ID_0.01_693	-0.53292	.	37790000	38770000	31120180
Gs04	38770000	38960000	ID_0.01_694	0.272552	.	38770000	38960000	51,160,44
Gs04	38960000	39160000	ID_0.01_695	0.20489	.	38960000	39160000	31120180
Gs04	39160000	39300000	ID_0.01_696	-0.0747713	.	39160000	39300000	51,160,44
Gs04	39300000	39490000	ID_0.01_697	0.280435	.	39300000	39490000	31120180
Gs04	39490000	39710000	ID_0.01_698	0.433766	.	39490000	39710000	51,160,44
Gs04	39710000	40150000	ID_0.01_699	0.106054	.	39710000	40150000	31120180
Gs04	40150000	40410000	ID_0.01_700	0.434266	.	40150000	40410000	51,160,44
Gs04	40410000	40590000	ID_0.01_701	0.509322	.	40410000	40590000	31120180
Gs04	40590000	40730000	ID_0.01_702	0.361584	.	40590000	40730000	51,160,44
Gs04	40730000	40930000	ID_0.01_703	0.537782	.	40730000	40930000	31120180
Gs04	40930000	41010000	ID_0.01_704	0.121157	.	40930000	41010000	51,160,44
Gs04	41010000	41490000	ID_0.01_705	0.19561	.	41010000	41490000	31120180
Gs04	41490000	41770000	ID_0.01_706	0.160494	.	41490000	41770000	51,160,44
Gs04	41770000	42040000	ID_0.01_707	0.11078	.	41770000	42040000	31120180
Gs04	42040000	42220000	ID_0.01_708	0.419315	.	42040000	42220000	51,160,44
Gs04	42220000	42480000	ID_0.01_709	0.179789	.	42220000	42480000	31120180
Gs04	42480000	42640000	ID_0.01_710	0.403409	.	42480000	42640000	51,160,44
Gs04	42640000	42750000	ID_0.01_711	0.244215	.	42640000	42750000	31120180
Gs04	42750000	42920000	ID_0.01_712	0.33053	.	42750000	42920000	51,160,44
Gs04	42920000	43140000	ID_0.01_713	-0.0887348	.	42920000	43140000	31120180
Gs04	43140000	43250000	ID_0.01_714	0.452974	.	43140000	43250000	51,160,44
Gs04	43250000	43400000	ID_0.01_715	0.33247	.	43250000	43400000	31120180
Gs04	43400000	43460000	ID_0.01_716	-0.079141	.	43400000	43460000	51,160,44
Gs04	43460000	43640000	ID_0.01_717	-0.0748563	.	43460000	43640000	31120180
Gs04	43640000	43910000	ID_0.01_718	0.0384603	.	43640000	43910000	51,160,44
Gs04	43910000	44070000	ID_0.01_719	0.320123	.	43910000	44070000	31120180
Gs04	44070000	44240000	ID_0.01_720	0.103685	.	44070000	44240000	51,160,44
Gs04	44240000	44470000	ID_0.01_721	0.359745	.	44240000	44470000	31120180
Gs04	44470000	44990000	ID_0.01_722	0.20632	.	44470000	44990000	51,160,44
Gs04	44990000	45120000	ID_0.01_723	-0.0130466	.	44990000	45120000	31120180
Gs04	45120000	45200000	ID_0.01_724	-0.0586376	.	45120000	45200000	51,160,44
Gs04	45200000	45460000	ID_0.01_725	-0.100708	.	45200000	45460000	31120180
Gs04	45460000	45630000	ID_0.01_726	0.0538769	.	45460000	45630000	51,160,44
Gs04	45630000	45860000	ID_0.01_727	-0.24336	.	45630000	45860000	31120180
Gs04	45860000	46050000	ID_0.01_728	-0.167303	.	45860000	46050000	51,160,44
Gs04	46050000	46250000	ID_0.01_729	-0.0618554	.	46050000	46250000	31120180
Gs04	46250000	46280000	ID_0.01_730	-0.379278	.	46250000	46280000	51,160,44
Gs04	46280000	46450000	ID_0.01_731	-0.359476	.	46280000	46450000	31120180
Gs04	46450000	46740000	ID_0.01_732	-0.456113	.	46450000	46740000	51,160,44
Gs04	46740000	46970000	ID_0.01_733	-0.0875256	.	46740000	46970000	31120180
Gs04	46970000	47220000	ID_0.01_734	-0.192524	.	46970000	47220000	51,160,44
Gs04	47220000	47490000	ID_0.01_735	-0.277412	.	47220000	47490000	31120180
Gs04	47490000	47740000	ID_0.01_736	-0.00123065	.	47490000	47740000	51,160,44
Gs04	47740000	47810000	ID_0.01_737	-0.092574	.	47740000	47810000	31120180
Gs04	47810000	47960000	ID_0.01_738	-0.131602	.	47810000	47960000	51,160,44
Gs04	47960000	48290000	ID_0.01_739	0.0678329	.	47960000	48290000	31120180
Gs04	48290000	48370000	ID_0.01_740	-0.146491	.	48290000	48370000	51,160,44
Gs04	48370000	48580000	ID_0.01_741	-0.110856	.	48370000	48580000	31120180
Gs04	48580000	48800000	ID_0.01_742	-0.326226	.	48580000	48800000	51,160,44
Gs04	48800000	48890000	ID_0.01_743	-0.0963888	.	48800000	48890000	31120180
Gs04	48890000	49060000	ID_0.01_744	-0.19314	.	48890000	49060000	51,160,44
Gs04	49060000	49210000	ID_0.01_745	-0.156775	.	49060000	49210000	31120180
Gs04	49210000	49420000	ID_0.01_746	-0.368012	.	49210000	49420000	51,160,44
Gs04	49420000	49600000	ID_0.01_747	-0.193944	.	49420000	49600000	31120180
Gs04	49600000	49670000	ID_0.01_748	-0.242606	.	49600000	49670000	51,160,44
Gs04	49670000	49960000	ID_0.01_749	-0.210327	.	49670000	49960000	31120180
Gs04	49960000	50200000	ID_0.01_750	-0.419058	.	49960000	50200000	51,160,44
Gs04	50200000	50530000	ID_0.01_751	-0.333853	.	50200000	50530000	31120180
Gs04	50530000	50740000	ID_0.01_752	-0.213063	.	50530000	50740000	51,160,44
Gs04	50740000	51060000	ID_0.01_753	0.0446269	.	50740000	51060000	31120180
Gs04	51060000	51250000	ID_0.01_754	-0.314556	.	51060000	51250000	51,160,44
Gs04	51250000	51320000	ID_0.01_755	-0.311478	.	51250000	51320000	31120180
Gs04	51320000	51530000	ID_0.01_756	-0.412085	.	51320000	51530000	51,160,44
Gs04	51530000	51660000	ID_0.01_757	-0.432397	.	51530000	51660000	31120180
Gs04	51660000	51860000	ID_0.01_758	-0.61851	.	51660000	51860000	51,160,44
Gs05	180000	740000	ID_0.01_759	-0.531964	.	180000	740000	31120180
Gs05	740000	810000	ID_0.01_760	-0.256156	.	740000	810000	51,160,44
Gs05	810000	1190000	ID_0.01_761	-0.248618	.	810000	1190000	31120180
Gs05	1190000	1360000	ID_0.01_762	-0.0860093	.	1190000	1360000	51,160,44
Gs05	1360000	1470000	ID_0.01_763	-0.301774	.	1360000	1470000	31120180
Gs05	1470000	1650000	ID_0.01_764	-0.367984	.	1470000	1650000	51,160,44
Gs05	1650000	1760000	ID_0.01_765	-0.0556126	.	1650000	1760000	31120180
Gs05	1760000	1850000	ID_0.01_766	-0.215468	.	1760000	1850000	51,160,44
Gs05	1850000	2110000	ID_0.01_767	-0.204013	.	1850000	2110000	31120180
Gs05	2110000	2280000	ID_0.01_768	-0.306905	.	2110000	2280000	51,160,44
Gs05	2280000	2520000	ID_0.01_769	-0.0881636	.	2280000	2520000	31120180
Gs05	2520000	2710000	ID_0.01_770	-0.25565	.	2520000	2710000	51,160,44
Gs05	2710000	2850000	ID_0.01_771	-0.351564	.	2710000	2850000	31120180
Gs05	2850000	3070000	ID_0.01_772	-0.0903564	.	2850000	3070000	51,160,44
Gs05	3070000	3340000	ID_0.01_773	-0.262685	.	3070000	3340000	31120180
Gs05	3340000	3680000	ID_0.01_774	-0.180758	.	3340000	3680000	51,160,44
Gs05	3680000	4090000	ID_0.01_775	-0.367069	.	3680000	4090000	31120180
Gs05	4090000	4370000	ID_0.01_776	-0.117948	.	4090000	4370000	51,160,44
Gs05	4370000	4480000	ID_0.01_777	-0.255266	.	4370000	4480000	31120180
Gs05	4480000	4660000	ID_0.01_778	-0.0448129	.	4480000	4660000	51,160,44
Gs05	4660000	4940000	ID_0.01_779	-0.235419	.	4660000	4940000	31120180
Gs05	4940000	5200000	ID_0.01_780	0.0402962	.	4940000	5200000	51,160,44
Gs05	5200000	5360000	ID_0.01_781	0.519095	.	5200000	5360000	31120180
Gs05	5360000	5600000	ID_0.01_782	-0.130479	.	5360000	5600000	51,160,44
Gs05	5600000	5900000	ID_0.01_783	-0.194643	.	5600000	5900000	31120180
Gs05	5900000	6200000	ID_0.01_784	0.028055	.	5900000	6200000	51,160,44
Gs05	6200000	6390000	ID_0.01_785	0.0687263	.	6200000	6390000	31120180
Gs05	6390000	6640000	ID_0.01_786	0.061105	.	6390000	6640000	51,160,44
Gs05	6640000	6780000	ID_0.01_787	0.346821	.	6640000	6780000	31120180
Gs05	6780000	7100000	ID_0.01_788	0.062901	.	6780000	7100000	51,160,44
Gs05	7100000	7270000	ID_0.01_789	0.239064	.	7100000	7270000	31120180
Gs05	7270000	7450000	ID_0.01_790	-0.0714467	.	7270000	7450000	51,160,44
Gs05	7450000	7620000	ID_0.01_791	-0.376829	.	7450000	7620000	31120180
Gs05	7620000	7960000	ID_0.01_792	0.473774	.	7620000	7960000	51,160,44
Gs05	7960000	8210000	ID_0.01_793	-0.0492657	.	7960000	8210000	31120180
Gs05	8210000	8370000	ID_0.01_794	0.180058	.	8210000	8370000	51,160,44
Gs05	8370000	8770000	ID_0.01_795	0.0546904	.	8370000	8770000	31120180
Gs05	8770000	8900000	ID_0.01_796	-0.225625	.	8770000	8900000	51,160,44
Gs05	8900000	9130000	ID_0.01_797	0.561857	.	8900000	9130000	31120180
Gs05	9130000	9430000	ID_0.01_798	0.517714	.	9130000	9430000	51,160,44
Gs05	9430000	9600000	ID_0.01_799	0.0300282	.	9430000	9600000	31120180
Gs05	9600000	9940000	ID_0.01_800	0.380388	.	9600000	9940000	51,160,44
Gs05	9940000	10140000	ID_0.01_801	0.068576	.	9940000	10140000	31120180
Gs05	10140000	10370000	ID_0.01_802	0.0239774	.	10140000	10370000	51,160,44
Gs05	10370000	10690000	ID_0.01_803	0.00645632	.	10370000	10690000	31120180
Gs05	10690000	11050000	ID_0.01_804	0.213802	.	10690000	11050000	51,160,44
Gs05	11050000	11500000	ID_0.01_805	0.0593372	.	11050000	11500000	31120180
Gs05	11500000	11950000	ID_0.01_806	-0.0818707	.	11500000	11950000	51,160,44
Gs05	11950000	12420000	ID_0.01_807	-0.312518	.	11950000	12420000	31120180
Gs05	12420000	12780000	ID_0.01_808	0.00944299	.	12420000	12780000	51,160,44
Gs05	12780000	13080000	ID_0.01_809	-0.178452	.	12780000	13080000	31120180
Gs05	13080000	13485000	ID_0.01_810	-0.0792561	.	13080000	13485000	51,160,44
Gs05	13485000	13800000	ID_0.01_811	0.233272	.	13485000	13800000	31120180
Gs05	13800000	14105000	ID_0.01_812	0.159483	.	13800000	14105000	51,160,44
Gs05	14105000	14540000	ID_0.01_813	-0.204966	.	14105000	14540000	31120180
Gs05	14540000	14620000	ID_0.01_814	-0.0993118	.	14540000	14620000	51,160,44
Gs05	14620000	14950000	ID_0.01_815	-0.0540829	.	14620000	14950000	31120180
Gs05	14950000	15270000	ID_0.01_816	-0.114484	.	14950000	15270000	51,160,44
Gs05	15270000	15680000	ID_0.01_817	-0.296303	.	15270000	15680000	31120180
Gs05	15680000	15960000	ID_0.01_818	0.309805	.	15680000	15960000	51,160,44
Gs05	15960000	16170000	ID_0.01_819	0.0638252	.	15960000	16170000	31120180
Gs05	16170000	16270000	ID_0.01_820	-0.218503	.	16170000	16270000	51,160,44
Gs05	16270000	17000000	ID_0.01_821	-0.355523	.	16270000	17000000	31120180
Gs05	17000000	17365000	ID_0.01_822	-0.0285464	.	17000000	17365000	51,160,44
Gs05	17365000	18190000	ID_0.01_823	0.118551	.	17365000	18190000	31120180
Gs05	18190000	18405000	ID_0.01_824	0.227473	.	18190000	18405000	51,160,44
Gs05	18405000	18840000	ID_0.01_825	0.136286	.	18405000	18840000	31120180
Gs05	18840000	19120000	ID_0.01_826	0.211098	.	18840000	19120000	51,160,44
Gs05	19120000	19290000	ID_0.01_827	-0.287901	.	19120000	19290000	31120180
Gs05	19290000	20070000	ID_0.01_828	-0.259637	.	19290000	20070000	51,160,44
Gs05	20070000	22415000	ID_0.01_829	-0.0362669	.	20070000	22415000	31120180
Gs05	22415000	22910000	ID_0.01_830	-0.566061	.	22415000	22910000	51,160,44
Gs05	22910000	23195000	ID_0.01_831	0.892861	.	22910000	23195000	31120180
Gs05	23195000	23470000	ID_0.01_832	0.568077	.	23195000	23470000	51,160,44
Gs05	23470000	24140000	ID_0.01_833	0.239416	.	23470000	24140000	31120180
Gs05	24140000	24560000	ID_0.01_834	-0.419065	.	24140000	24560000	51,160,44
Gs05	24560000	25160000	ID_0.01_835	0.771128	.	24560000	25160000	31120180
Gs05	25160000	25230000	ID_0.01_836	-0.136121	.	25160000	25230000	51,160,44
Gs05	25230000	25580000	ID_0.01_837	-0.0972293	.	25230000	25580000	31120180
Gs05	25580000	25920000	ID_0.01_838	0.076942	.	25580000	25920000	51,160,44
Gs05	25920000	26240000	ID_0.01_839	0.0770223	.	25920000	26240000	31120180
Gs05	26240000	26490000	ID_0.01_840	0.543552	.	26240000	26490000	51,160,44
Gs05	26490000	26860000	ID_0.01_841	0.047317	.	26490000	26860000	31120180
Gs05	26860000	27340000	ID_0.01_842	-0.114482	.	26860000	27340000	51,160,44
Gs05	27340000	27770000	ID_0.01_843	-0.401266	.	27340000	27770000	31120180
Gs05	27770000	28120000	ID_0.01_844	0.49687	.	27770000	28120000	51,160,44
Gs05	28120000	28520000	ID_0.01_845	-0.409119	.	28120000	28520000	31120180
Gs05	28520000	28650000	ID_0.01_846	0.104348	.	28520000	28650000	51,160,44
Gs05	28650000	28920000	ID_0.01_847	0.111687	.	28650000	28920000	31120180
Gs05	28920000	28980000	ID_0.01_848	-0.189501	.	28920000	28980000	51,160,44
Gs05	28980000	29210000	ID_0.01_849	-0.00752215	.	28980000	29210000	31120180
Gs05	29210000	29370000	ID_0.01_850	0.765483	.	29210000	29370000	51,160,44
Gs05	29370000	29560000	ID_0.01_851	0.544338	.	29370000	29560000	31120180
Gs05	29560000	29740000	ID_0.01_852	-0.500348	.	29560000	29740000	51,160,44
Gs05	29740000	29890000	ID_0.01_853	-0.00789179	.	29740000	29890000	31120180
Gs05	29890000	30040000	ID_0.01_854	0.0663685	.	29890000	30040000	51,160,44
Gs05	30040000	30500000	ID_0.01_855	0.110239	.	30040000	30500000	31120180
Gs05	30500000	30680000	ID_0.01_856	0.684362	.	30500000	30680000	51,160,44
Gs05	30680000	30860000	ID_0.01_857	0.237813	.	30680000	30860000	31120180
Gs05	30860000	31040000	ID_0.01_858	0.386464	.	30860000	31040000	51,160,44
Gs05	31040000	31090000	ID_0.01_859	-0.186295	.	31040000	31090000	31120180
Gs05	31090000	31450000	ID_0.01_860	-0.17269	.	31090000	31450000	51,160,44
Gs05	31450000	31640000	ID_0.01_861	0.0845035	.	31450000	31640000	31120180
Gs05	31640000	31760000	ID_0.01_862	0.116402	.	31640000	31760000	51,160,44
Gs05	31760000	31810000	ID_0.01_863	0.0815853	.	31760000	31810000	31120180
Gs05	31810000	32190000	ID_0.01_864	0.0748684	.	31810000	32190000	51,160,44
Gs05	32190000	32440000	ID_0.01_865	0.419807	.	32190000	32440000	31120180
Gs05	32440000	32830000	ID_0.01_866	0.150966	.	32440000	32830000	51,160,44
Gs05	32830000	33240000	ID_0.01_867	-0.581149	.	32830000	33240000	31120180
Gs05	33240000	33500000	ID_0.01_868	-0.0726023	.	33240000	33500000	51,160,44
Gs05	33500000	33670000	ID_0.01_869	0.0588123	.	33500000	33670000	31120180
Gs05	33670000	33950000	ID_0.01_870	0.293072	.	33670000	33950000	51,160,44
Gs05	33950000	34090000	ID_0.01_871	-0.295381	.	33950000	34090000	31120180
Gs05	34090000	34230000	ID_0.01_872	-0.146262	.	34090000	34230000	51,160,44
Gs05	34230000	34440000	ID_0.01_873	-0.231762	.	34230000	34440000	31120180
Gs05	34440000	34660000	ID_0.01_874	-0.165115	.	34440000	34660000	51,160,44
Gs05	34660000	34790000	ID_0.01_875	-0.333039	.	34660000	34790000	31120180
Gs05	34790000	35020000	ID_0.01_876	-0.229207	.	34790000	35020000	51,160,44
Gs05	35020000	35080000	ID_0.01_877	0.0849366	.	35020000	35080000	31120180
Gs05	35080000	35130000	ID_0.01_878	0.0165356	.	35080000	35130000	51,160,44
Gs05	35130000	35420000	ID_0.01_879	0.0584987	.	35130000	35420000	31120180
Gs05	35420000	35630000	ID_0.01_880	-0.0159449	.	35420000	35630000	51,160,44
Gs05	35630000	35750000	ID_0.01_881	0.00157751	.	35630000	35750000	31120180
Gs05	35750000	35980000	ID_0.01_882	-0.262196	.	35750000	35980000	51,160,44
Gs05	35980000	36170000	ID_0.01_883	-0.432012	.	35980000	36170000	31120180
Gs05	36170000	36320000	ID_0.01_884	-0.191036	.	36170000	36320000	51,160,44
Gs05	36320000	36620000	ID_0.01_885	-0.393846	.	36320000	36620000	31120180
Gs05	36620000	36720000	ID_0.01_886	-0.186992	.	36620000	36720000	51,160,44
Gs05	36720000	36910000	ID_0.01_887	-0.270322	.	36720000	36910000	31120180
Gs05	36910000	37050000	ID_0.01_888	-0.281261	.	36910000	37050000	51,160,44
Gs05	37050000	37250000	ID_0.01_889	-0.191192	.	37050000	37250000	31120180
Gs05	37250000	37500000	ID_0.01_890	0.231181	.	37250000	37500000	51,160,44
Gs05	37500000	37810000	ID_0.01_891	-0.457091	.	37500000	37810000	31120180
Gs05	37810000	38170000	ID_0.01_892	-0.481897	.	37810000	38170000	51,160,44
Gs05	38170000	38440000	ID_0.01_893	-0.580434	.	38170000	38440000	31120180
Gs05	38440000	38870000	ID_0.01_894	-0.259108	.	38440000	38870000	51,160,44
Gs05	38870000	39000000	ID_0.01_895	-0.208212	.	38870000	39000000	31120180
Gs05	39000000	39220000	ID_0.01_896	-0.391161	.	39000000	39220000	51,160,44
Gs05	39220000	39390000	ID_0.01_897	-0.230893	.	39220000	39390000	31120180
Gs05	39390000	39610000	ID_0.01_898	-0.257968	.	39390000	39610000	51,160,44
Gs05	39610000	39760000	ID_0.01_899	-0.396818	.	39610000	39760000	31120180
Gs05	39760000	39880000	ID_0.01_900	-0.268501	.	39760000	39880000	51,160,44
Gs05	39880000	40040000	ID_0.01_901	-0.40866	.	39880000	40040000	31120180
Gs05	40040000	40180000	ID_0.01_902	-0.322789	.	40040000	40180000	51,160,44
Gs05	40180000	40410000	ID_0.01_903	-0.378384	.	40180000	40410000	31120180
Gs05	40410000	40470000	ID_0.01_904	-0.244553	.	40410000	40470000	51,160,44
Gs05	40470000	40750000	ID_0.01_905	-0.204129	.	40470000	40750000	31120180
Gs05	40750000	40850000	ID_0.01_906	-0.275917	.	40750000	40850000	51,160,44
Gs05	40850000	41060000	ID_0.01_907	-0.316595	.	40850000	41060000	31120180
Gs05	41060000	41190000	ID_0.01_908	-0.286269	.	41060000	41190000	51,160,44
Gs05	41190000	41450000	ID_0.01_909	-0.252866	.	41190000	41450000	31120180
Gs05	41450000	41640000	ID_0.01_910	-0.295671	.	41450000	41640000	51,160,44
Gs05	41640000	41840000	ID_0.01_911	-0.191358	.	41640000	41840000	31120180
Gs05	41840000	42040000	ID_0.01_912	-0.29895	.	41840000	42040000	51,160,44
Gs05	42040000	42760000	ID_0.01_913	-0.293433	.	42040000	42760000	31120180
Gs05	42760000	42930000	ID_0.01_914	-0.0875475	.	42760000	42930000	51,160,44
Gs05	42930000	43135000	ID_0.01_915	-0.361455	.	42930000	43135000	31120180
Gs05	43135000	43430000	ID_0.01_916	-0.411773	.	43135000	43430000	51,160,44
Gs05	43430000	43770000	ID_0.01_917	-0.429082	.	43430000	43770000	31120180
Gs05	43770000	43960000	ID_0.01_918	-0.497642	.	43770000	43960000	51,160,44
Gs06	190000	480000	ID_0.01_919	-0.726835	.	190000	480000	31120180
Gs06	480000	640000	ID_0.01_920	-0.17903	.	480000	640000	51,160,44
Gs06	640000	860000	ID_0.01_921	-0.332986	.	640000	860000	31120180
Gs06	860000	1030000	ID_0.01_922	-0.257384	.	860000	1030000	51,160,44
Gs06	1030000	1210000	ID_0.01_923	-0.252785	.	1030000	1210000	31120180
Gs06	1210000	1440000	ID_0.01_924	-0.31575	.	1210000	1440000	51,160,44
Gs06	1440000	1770000	ID_0.01_925	-0.286761	.	1440000	1770000	31120180
Gs06	1770000	1990000	ID_0.01_926	-0.225275	.	1770000	1990000	51,160,44
Gs06	1990000	2200000	ID_0.01_927	-0.201239	.	1990000	2200000	31120180
Gs06	2200000	2420000	ID_0.01_928	-0.340139	.	2200000	2420000	51,160,44
Gs06	2420000	2510000	ID_0.01_929	-0.351756	.	2420000	2510000	31120180
Gs06	2510000	2790000	ID_0.01_930	-0.238482	.	2510000	2790000	51,160,44
Gs06	2790000	2960000	ID_0.01_931	-0.338085	.	2790000	2960000	31120180
Gs06	2960000	3220000	ID_0.01_932	-0.236496	.	2960000	3220000	51,160,44
Gs06	3220000	3420000	ID_0.01_933	-0.139343	.	3220000	3420000	31120180
Gs06	3420000	3510000	ID_0.01_934	-0.106334	.	3420000	3510000	51,160,44
Gs06	3510000	3850000	ID_0.01_935	-0.314362	.	3510000	3850000	31120180
Gs06	3850000	4090000	ID_0.01_936	-0.192987	.	3850000	4090000	51,160,44
Gs06	4090000	4220000	ID_0.01_937	-0.132065	.	4090000	4220000	31120180
Gs06	4220000	4650000	ID_0.01_938	-0.310497	.	4220000	4650000	51,160,44
Gs06	4650000	4970000	ID_0.01_939	-0.329254	.	4650000	4970000	31120180
Gs06	4970000	5120000	ID_0.01_940	-0.106014	.	4970000	5120000	51,160,44
Gs06	5120000	5420000	ID_0.01_941	-0.190172	.	5120000	5420000	31120180
Gs06	5420000	5710000	ID_0.01_942	-0.504684	.	5420000	5710000	51,160,44
Gs06	5710000	5940000	ID_0.01_943	-0.248071	.	5710000	5940000	31120180
Gs06	5940000	6220000	ID_0.01_944	-0.36719	.	5940000	6220000	51,160,44
Gs06	6220000	6420000	ID_0.01_945	-0.321467	.	6220000	6420000	31120180
Gs06	6420000	6550000	ID_0.01_946	-0.317788	.	6420000	6550000	51,160,44
Gs06	6550000	6840000	ID_0.01_947	-0.249823	.	6550000	6840000	31120180
Gs06	6840000	6910000	ID_0.01_948	-0.172894	.	6840000	6910000	51,160,44
Gs06	6910000	7050000	ID_0.01_949	-0.0949991	.	6910000	7050000	31120180
Gs06	7050000	7190000	ID_0.01_950	-0.169223	.	7050000	7190000	51,160,44
Gs06	7190000	7350000	ID_0.01_951	-0.117622	.	7190000	7350000	31120180
Gs06	7350000	7620000	ID_0.01_952	-0.475282	.	7350000	7620000	51,160,44
Gs06	7620000	8030000	ID_0.01_953	-0.38762	.	7620000	8030000	31120180
Gs06	8030000	8280000	ID_0.01_954	-0.289624	.	8030000	8280000	51,160,44
Gs06	8280000	8470000	ID_0.01_955	-0.0489764	.	8280000	8470000	31120180
Gs06	8470000	8670000	ID_0.01_956	-0.162187	.	8470000	8670000	51,160,44
Gs06	8670000	8810000	ID_0.01_957	-0.310568	.	8670000	8810000	31120180
Gs06	8810000	9030000	ID_0.01_958	-0.281131	.	8810000	9030000	51,160,44
Gs06	9030000	9180000	ID_0.01_959	-0.437712	.	9030000	9180000	31120180
Gs06	9180000	9340000	ID_0.01_960	-0.40921	.	9180000	9340000	51,160,44
Gs06	9340000	9490000	ID_0.01_961	-0.302939	.	9340000	9490000	31120180
Gs06	9490000	9700000	ID_0.01_962	-0.356208	.	9490000	9700000	51,160,44
Gs06	9700000	9840000	ID_0.01_963	-0.11773	.	9700000	9840000	31120180
Gs06	9840000	10050000	ID_0.01_964	-0.24855	.	9840000	10050000	51,160,44
Gs06	10050000	10300000	ID_0.01_965	-0.456927	.	10050000	10300000	31120180
Gs06	10300000	10490000	ID_0.01_966	-0.104932	.	10300000	10490000	51,160,44
Gs06	10490000	10700000	ID_0.01_967	-0.335405	.	10490000	10700000	31120180
Gs06	10700000	10970000	ID_0.01_968	-0.555094	.	10700000	10970000	51,160,44
Gs06	10970000	11080000	ID_0.01_969	-0.44251	.	10970000	11080000	31120180
Gs06	11080000	11260000	ID_0.01_970	-0.276518	.	11080000	11260000	51,160,44
Gs06	11260000	11400000	ID_0.01_971	-0.302569	.	11260000	11400000	31120180
Gs06	11400000	11560000	ID_0.01_972	-0.351916	.	11400000	11560000	51,160,44
Gs06	11560000	11720000	ID_0.01_973	-0.424362	.	11560000	11720000	31120180
Gs06	11720000	11830000	ID_0.01_974	-0.296556	.	11720000	11830000	51,160,44
Gs06	11830000	12030000	ID_0.01_975	-0.153071	.	11830000	12030000	31120180
Gs06	12030000	12230000	ID_0.01_976	-0.582189	.	12030000	12230000	51,160,44
Gs06	12230000	12460000	ID_0.01_977	-0.0142476	.	12230000	12460000	31120180
Gs06	12460000	12550000	ID_0.01_978	-0.184894	.	12460000	12550000	51,160,44
Gs06	12550000	13070000	ID_0.01_979	-0.165044	.	12550000	13070000	31120180
Gs06	13070000	13210000	ID_0.01_980	-0.164543	.	13070000	13210000	51,160,44
Gs06	13210000	13410000	ID_0.01_981	-0.135763	.	13210000	13410000	31120180
Gs06	13410000	13530000	ID_0.01_982	-0.157465	.	13410000	13530000	51,160,44
Gs06	13530000	13700000	ID_0.01_983	-0.31564	.	13530000	13700000	31120180
Gs06	13700000	13930000	ID_0.01_984	-0.262998	.	13700000	13930000	51,160,44
Gs06	13930000	14190000	ID_0.01_985	-0.275464	.	13930000	14190000	31120180
Gs06	14190000	14370000	ID_0.01_986	-0.435499	.	14190000	14370000	51,160,44
Gs06	14370000	14600000	ID_0.01_987	-0.582273	.	14370000	14600000	31120180
Gs06	14600000	14790000	ID_0.01_988	-0.275519	.	14600000	14790000	51,160,44
Gs06	14790000	15160000	ID_0.01_989	-0.439755	.	14790000	15160000	31120180
Gs06	15160000	15360000	ID_0.01_990	0.123573	.	15160000	15360000	51,160,44
Gs06	15360000	15590000	ID_0.01_991	-0.523581	.	15360000	15590000	31120180
Gs06	15590000	15780000	ID_0.01_992	-0.0872919	.	15590000	15780000	51,160,44
Gs06	15780000	16020000	ID_0.01_993	0.123121	.	15780000	16020000	31120180
Gs06	16020000	16450000	ID_0.01_994	-0.0417405	.	16020000	16450000	51,160,44
Gs06	16450000	16610000	ID_0.01_995	-0.490648	.	16450000	16610000	31120180
Gs06	16610000	16800000	ID_0.01_996	0.0752439	.	16610000	16800000	51,160,44
Gs06	16800000	16880000	ID_0.01_997	0.168513	.	16800000	16880000	31120180
Gs06	16880000	17030000	ID_0.01_998	0.134535	.	16880000	17030000	51,160,44
Gs06	17030000	17300000	ID_0.01_999	-0.107281	.	17030000	17300000	31120180
Gs06	17300000	17650000	ID_0.01_1000	0.10899	.	17300000	17650000	51,160,44
Gs06	17650000	18040000	ID_0.01_1001	-0.292077	.	17650000	18040000	31120180
Gs06	18040000	18240000	ID_0.01_1002	0.413367	.	18040000	18240000	51,160,44
Gs06	18240000	18460000	ID_0.01_1003	0.012417	.	18240000	18460000	31120180
Gs06	18460000	18770000	ID_0.01_1004	-0.166344	.	18460000	18770000	51,160,44
Gs06	18770000	18950000	ID_0.01_1005	0.0651118	.	18770000	18950000	31120180
Gs06	18950000	19280000	ID_0.01_1006	0.1967	.	18950000	19280000	51,160,44
Gs06	19280000	19630000	ID_0.01_1007	-0.158047	.	19280000	19630000	31120180
Gs06	19630000	19795000	ID_0.01_1008	0.132178	.	19630000	19795000	51,160,44
Gs06	19795000	19900000	ID_0.01_1009	0.51006	.	19795000	19900000	31120180
Gs06	19900000	20280000	ID_0.01_1010	0.26045	.	19900000	20280000	51,160,44
Gs06	20280000	20460000	ID_0.01_1011	0.300867	.	20280000	20460000	31120180
Gs06	20460000	20890000	ID_0.01_1012	0.165028	.	20460000	20890000	51,160,44
Gs06	20890000	21050000	ID_0.01_1013	0.207837	.	20890000	21050000	31120180
Gs06	21050000	21190000	ID_0.01_1014	0.285545	.	21050000	21190000	51,160,44
Gs06	21190000	21390000	ID_0.01_1015	0.529541	.	21190000	21390000	31120180
Gs06	21390000	21670000	ID_0.01_1016	0.298889	.	21390000	21670000	51,160,44
Gs06	21670000	22120000	ID_0.01_1017	0.147473	.	21670000	22120000	31120180
Gs06	22120000	22410000	ID_0.01_1018	0.392773	.	22120000	22410000	51,160,44
Gs06	22410000	22945000	ID_0.01_1019	0.205518	.	22410000	22945000	31120180
Gs06	22945000	23220000	ID_0.01_1020	-0.399434	.	22945000	23220000	51,160,44
Gs06	23220000	23600000	ID_0.01_1021	0.100464	.	23220000	23600000	31120180
Gs06	23600000	23750000	ID_0.01_1022	-0.182583	.	23600000	23750000	51,160,44
Gs06	23750000	24420000	ID_0.01_1023	-0.134382	.	23750000	24420000	31120180
Gs06	24420000	26035000	ID_0.01_1024	0.300245	.	24420000	26035000	51,160,44
Gs06	26035000	26820000	ID_0.01_1025	-1.06076	.	26035000	26820000	31120180
Gs06	26820000	26860000	ID_0.01_1026	-0.201195	.	26820000	26860000	51,160,44
Gs06	26860000	26990000	ID_0.01_1027	-0.179722	.	26860000	26990000	31120180
Gs06	26990000	27560000	ID_0.01_1028	-0.222851	.	26990000	27560000	51,160,44
Gs06	27560000	27720000	ID_0.01_1029	-0.064087	.	27560000	27720000	31120180
Gs06	27720000	27940000	ID_0.01_1030	-0.0201525	.	27720000	27940000	51,160,44
Gs06	27940000	28390000	ID_0.01_1031	-0.326341	.	27940000	28390000	31120180
Gs06	28390000	29050000	ID_0.01_1032	-0.21544	.	28390000	29050000	51,160,44
Gs06	29050000	29470000	ID_0.01_1033	-0.186931	.	29050000	29470000	31120180
Gs06	29470000	29820000	ID_0.01_1034	0.0177603	.	29470000	29820000	51,160,44
Gs06	29820000	30680000	ID_0.01_1035	-1.20701	.	29820000	30680000	31120180
Gs06	30680000	30970000	ID_0.01_1036	-0.215131	.	30680000	30970000	51,160,44
Gs06	30970000	31120000	ID_0.01_1037	-0.196474	.	30970000	31120000	31120180
Gs06	31120000	31270000	ID_0.01_1038	-0.0437863	.	31120000	31270000	51,160,44
Gs06	31270000	31530000	ID_0.01_1039	-0.129911	.	31270000	31530000	31120180
Gs06	31530000	31700000	ID_0.01_1040	-0.195772	.	31530000	31700000	51,160,44
Gs06	31700000	32000000	ID_0.01_1041	0.368074	.	31700000	32000000	31120180
Gs06	32000000	32180000	ID_0.01_1042	-0.112968	.	32000000	32180000	51,160,44
Gs06	32180000	32405000	ID_0.01_1043	-0.0671534	.	32180000	32405000	31120180
Gs06	32405000	32720000	ID_0.01_1044	0.0558001	.	32405000	32720000	51,160,44
Gs06	32720000	33080000	ID_0.01_1045	-0.242416	.	32720000	33080000	31120180
Gs06	33080000	33380000	ID_0.01_1046	0.119096	.	33080000	33380000	51,160,44
Gs06	33380000	33620000	ID_0.01_1047	0.356954	.	33380000	33620000	31120180
Gs06	33620000	34070000	ID_0.01_1048	0.405577	.	33620000	34070000	51,160,44
Gs06	34070000	34660000	ID_0.01_1049	-0.613623	.	34070000	34660000	31120180
Gs06	34660000	34950000	ID_0.01_1050	0.108661	.	34660000	34950000	51,160,44
Gs06	34950000	35220000	ID_0.01_1051	0.136417	.	34950000	35220000	31120180
Gs06	35220000	35590000	ID_0.01_1052	-0.102257	.	35220000	35590000	51,160,44
Gs06	35590000	35800000	ID_0.01_1053	0.168848	.	35590000	35800000	31120180
Gs06	35800000	36170000	ID_0.01_1054	0.236724	.	35800000	36170000	51,160,44
Gs06	36170000	36360000	ID_0.01_1055	-0.0857603	.	36170000	36360000	31120180
Gs06	36360000	36700000	ID_0.01_1056	-0.134674	.	36360000	36700000	51,160,44
Gs06	36700000	37880000	ID_0.01_1057	0.480917	.	36700000	37880000	31120180
Gs06	37880000	38160000	ID_0.01_1058	-0.59444	.	37880000	38160000	51,160,44
Gs06	38160000	38640000	ID_0.01_1059	-0.157859	.	38160000	38640000	31120180
Gs06	38640000	38930000	ID_0.01_1060	0.213141	.	38640000	38930000	51,160,44
Gs06	38930000	39950000	ID_0.01_1061	0.0968999	.	38930000	39950000	31120180
Gs06	39950000	40225000	ID_0.01_1062	-0.376047	.	39950000	40225000	51,160,44
Gs06	40225000	40580000	ID_0.01_1063	0.121615	.	40225000	40580000	31120180
Gs06	40580000	40720000	ID_0.01_1064	0.220331	.	40580000	40720000	51,160,44
Gs06	40720000	40990000	ID_0.01_1065	0.136589	.	40720000	40990000	31120180
Gs06	40990000	41185000	ID_0.01_1066	0.304	.	40990000	41185000	51,160,44
Gs06	41185000	41950000	ID_0.01_1067	0.42568	.	41185000	41950000	31120180
Gs06	41950000	42080000	ID_0.01_1068	0.0102947	.	41950000	42080000	51,160,44
Gs06	42080000	42540000	ID_0.01_1069	0.415315	.	42080000	42540000	31120180
Gs06	42540000	42690000	ID_0.01_1070	0.216532	.	42540000	42690000	51,160,44
Gs06	42690000	42800000	ID_0.01_1071	-0.0241044	.	42690000	42800000	31120180
Gs06	42800000	43020000	ID_0.01_1072	-0.116885	.	42800000	43020000	51,160,44
Gs06	43020000	43230000	ID_0.01_1073	0.0356583	.	43020000	43230000	31120180
Gs06	43230000	43730000	ID_0.01_1074	-0.240451	.	43230000	43730000	51,160,44
Gs06	43730000	44020000	ID_0.01_1075	0.279364	.	43730000	44020000	31120180
Gs06	44020000	44220000	ID_0.01_1076	-0.61469	.	44020000	44220000	51,160,44
Gs06	44220000	44360000	ID_0.01_1077	0.227358	.	44220000	44360000	31120180
Gs06	44360000	44720000	ID_0.01_1078	0.287218	.	44360000	44720000	51,160,44
Gs06	44720000	44920000	ID_0.01_1079	-0.0601737	.	44720000	44920000	31120180
Gs06	44920000	45240000	ID_0.01_1080	0.0771603	.	44920000	45240000	51,160,44
Gs06	45240000	45340000	ID_0.01_1081	-0.252827	.	45240000	45340000	31120180
Gs06	45340000	45450000	ID_0.01_1082	-0.170772	.	45340000	45450000	51,160,44
Gs06	45450000	45590000	ID_0.01_1083	-0.0105812	.	45450000	45590000	31120180
Gs06	45590000	45850000	ID_0.01_1084	-0.105302	.	45590000	45850000	51,160,44
Gs06	45850000	46080000	ID_0.01_1085	0.512025	.	45850000	46080000	31120180
Gs06	46080000	46250000	ID_0.01_1086	0.0131156	.	46080000	46250000	51,160,44
Gs06	46250000	46510000	ID_0.01_1087	0.250481	.	46250000	46510000	31120180
Gs06	46510000	46560000	ID_0.01_1088	0.150611	.	46510000	46560000	51,160,44
Gs06	46560000	46850000	ID_0.01_1089	0.149178	.	46560000	46850000	31120180
Gs06	46850000	47160000	ID_0.01_1090	-0.157549	.	46850000	47160000	51,160,44
Gs06	47160000	47260000	ID_0.01_1091	-0.155082	.	47160000	47260000	31120180
Gs06	47260000	47690000	ID_0.01_1092	-0.0765682	.	47260000	47690000	51,160,44
Gs06	47690000	47800000	ID_0.01_1093	-0.0640532	.	47690000	47800000	31120180
Gs06	47800000	47920000	ID_0.01_1094	-0.0726627	.	47800000	47920000	51,160,44
Gs06	47920000	48170000	ID_0.01_1095	-0.276786	.	47920000	48170000	31120180
Gs06	48170000	48390000	ID_0.01_1096	-0.353241	.	48170000	48390000	51,160,44
Gs07	310000	560000	ID_0.01_1097	-0.616633	.	310000	560000	31120180
Gs07	560000	730000	ID_0.01_1098	-0.272018	.	560000	730000	51,160,44
Gs07	730000	1010000	ID_0.01_1099	-0.212872	.	730000	1010000	31120180
Gs07	1010000	1300000	ID_0.01_1100	-0.335664	.	1010000	1300000	51,160,44
Gs07	1300000	1510000	ID_0.01_1101	-0.20939	.	1300000	1510000	31120180
Gs07	1510000	1860000	ID_0.01_1102	-0.3203	.	1510000	1860000	51,160,44
Gs07	1860000	2060000	ID_0.01_1103	-0.871066	.	1860000	2060000	31120180
Gs07	2060000	2230000	ID_0.01_1104	0.127586	.	2060000	2230000	51,160,44
Gs07	2230000	2340000	ID_0.01_1105	-0.22872	.	2230000	2340000	31120180
Gs07	2340000	2590000	ID_0.01_1106	-0.37694	.	2340000	2590000	51,160,44
Gs07	2590000	2710000	ID_0.01_1107	-0.453101	.	2590000	2710000	31120180
Gs07	2710000	2840000	ID_0.01_1108	-0.179392	.	2710000	2840000	51,160,44
Gs07	2840000	3060000	ID_0.01_1109	0.0232581	.	2840000	3060000	31120180
Gs07	3060000	3140000	ID_0.01_1110	-0.298882	.	3060000	3140000	51,160,44
Gs07	3140000	3340000	ID_0.01_1111	-0.300806	.	3140000	3340000	31120180
Gs07	3340000	3540000	ID_0.01_1112	0.0269876	.	3340000	3540000	51,160,44
Gs07	3540000	3620000	ID_0.01_1113	-0.248609	.	3540000	3620000	31120180
Gs07	3620000	3790000	ID_0.01_1114	-0.320106	.	3620000	3790000	51,160,44
Gs07	3790000	3990000	ID_0.01_1115	-0.144931	.	3790000	3990000	31120180
Gs07	3990000	4190000	ID_0.01_1116	-0.13649	.	3990000	4190000	51,160,44
Gs07	4190000	4270000	ID_0.01_1117	-0.0755789	.	4190000	4270000	31120180
Gs07	4270000	4460000	ID_0.01_1118	-0.100512	.	4270000	4460000	51,160,44
Gs07	4460000	4580000	ID_0.01_1119	-0.115355	.	4460000	4580000	31120180
Gs07	4580000	4840000	ID_0.01_1120	0.15754	.	4580000	4840000	51,160,44
Gs07	4840000	5000000	ID_0.01_1121	0.000285137	.	4840000	5000000	31120180
Gs07	5000000	5130000	ID_0.01_1122	-0.320163	.	5000000	5130000	51,160,44
Gs07	5130000	5390000	ID_0.01_1123	-0.24578	.	5130000	5390000	31120180
Gs07	5390000	6310000	ID_0.01_1124	-0.519953	.	5390000	6310000	51,160,44
Gs07	6310000	6550000	ID_0.01_1125	-0.244516	.	6310000	6550000	31120180
Gs07	6550000	6755000	ID_0.01_1126	-0.196673	.	6550000	6755000	51,160,44
Gs07	6755000	6950000	ID_0.01_1127	-0.236268	.	6755000	6950000	31120180
Gs07	6950000	7170000	ID_0.01_1128	-0.254753	.	6950000	7170000	51,160,44
Gs07	7170000	7440000	ID_0.01_1129	-0.264648	.	7170000	7440000	31120180
Gs07	7440000	7730000	ID_0.01_1130	-0.0622936	.	7440000	7730000	51,160,44
Gs07	7730000	7790000	ID_0.01_1131	0.0048941	.	7730000	7790000	31120180
Gs07	7790000	7940000	ID_0.01_1132	0.0441404	.	7790000	7940000	51,160,44
Gs07	7940000	8060000	ID_0.01_1133	-0.314705	.	7940000	8060000	31120180
Gs07	8060000	8480000	ID_0.01_1134	-0.232377	.	8060000	8480000	51,160,44
Gs07	8480000	8830000	ID_0.01_1135	-0.269697	.	8480000	8830000	31120180
Gs07	8830000	9080000	ID_0.01_1136	-0.505889	.	8830000	9080000	51,160,44
Gs07	9080000	9260000	ID_0.01_1137	-0.228291	.	9080000	9260000	31120180
Gs07	9260000	9590000	ID_0.01_1138	0.0765481	.	9260000	9590000	51,160,44
Gs07	9590000	9840000	ID_0.01_1139	-0.275161	.	9590000	9840000	31120180
Gs07	9840000	10000000	ID_0.01_1140	0.116968	.	9840000	10000000	51,160,44
Gs07	10000000	10400000	ID_0.01_1141	-0.139461	.	10000000	10400000	31120180
Gs07	10400000	10580000	ID_0.01_1142	-0.138445	.	10400000	10580000	51,160,44
Gs07	10580000	10730000	ID_0.01_1143	-0.126362	.	10580000	10730000	31120180
Gs07	10730000	11200000	ID_0.01_1144	-0.427213	.	10730000	11200000	51,160,44
Gs07	11200000	11460000	ID_0.01_1145	-0.136215	.	11200000	11460000	31120180
Gs07	11460000	11760000	ID_0.01_1146	0.454756	.	11460000	11760000	51,160,44
Gs07	11760000	12000000	ID_0.01_1147	-0.0835534	.	11760000	12000000	31120180
Gs07	12000000	12530000	ID_0.01_1148	0.454788	.	12000000	12530000	51,160,44
Gs07	12530000	12730000	ID_0.01_1149	0.194766	.	12530000	12730000	31120180
Gs07	12730000	12790000	ID_0.01_1150	0.149894	.	12730000	12790000	51,160,44
Gs07	12790000	13110000	ID_0.01_1151	0.12716	.	12790000	13110000	31120180
Gs07	13110000	13440000	ID_0.01_1152	0.0832414	.	13110000	13440000	51,160,44
Gs07	13440000	13800000	ID_0.01_1153	-0.0696436	.	13440000	13800000	31120180
Gs07	13800000	14140000	ID_0.01_1154	0.114556	.	13800000	14140000	51,160,44
Gs07	14140000	14370000	ID_0.01_1155	0.315859	.	14140000	14370000	31120180
Gs07	14370000	14510000	ID_0.01_1156	0.0142105	.	14370000	14510000	51,160,44
Gs07	14510000	14780000	ID_0.01_1157	0.171783	.	14510000	14780000	31120180
Gs07	14780000	15010000	ID_0.01_1158	-0.131045	.	14780000	15010000	51,160,44
Gs07	15010000	15290000	ID_0.01_1159	-0.20379	.	15010000	15290000	31120180
Gs07	15290000	15360000	ID_0.01_1160	-0.256724	.	15290000	15360000	51,160,44
Gs07	15360000	15570000	ID_0.01_1161	-0.309192	.	15360000	15570000	31120180
Gs07	15570000	15950000	ID_0.01_1162	-0.0787976	.	15570000	15950000	51,160,44
Gs07	15950000	16040000	ID_0.01_1163	-0.0668422	.	15950000	16040000	31120180
Gs07	16040000	16260000	ID_0.01_1164	-0.153999	.	16040000	16260000	51,160,44
Gs07	16260000	16490000	ID_0.01_1165	0.31728	.	16260000	16490000	31120180
Gs07	16490000	16660000	ID_0.01_1166	0.0500786	.	16490000	16660000	51,160,44
Gs07	16660000	17040000	ID_0.01_1167	0.393337	.	16660000	17040000	31120180
Gs07	17040000	17260000	ID_0.01_1168	0.338178	.	17040000	17260000	51,160,44
Gs07	17260000	17540000	ID_0.01_1169	-0.315664	.	17260000	17540000	31120180
Gs07	17540000	17910000	ID_0.01_1170	0.345643	.	17540000	17910000	51,160,44
Gs07	17910000	18160000	ID_0.01_1171	-0.163299	.	17910000	18160000	31120180
Gs07	18160000	18440000	ID_0.01_1172	0.0465609	.	18160000	18440000	51,160,44
Gs07	18440000	18690000	ID_0.01_1173	-0.0136646	.	18440000	18690000	31120180
Gs07	18690000	19150000	ID_0.01_1174	-0.0734319	.	18690000	19150000	51,160,44
Gs07	19150000	19310000	ID_0.01_1175	0.0888179	.	19150000	19310000	31120180
Gs07	19310000	19600000	ID_0.01_1176	-0.211314	.	19310000	19600000	51,160,44
Gs07	19600000	19850000	ID_0.01_1177	0.245644	.	19600000	19850000	31120180
Gs07	19850000	20230000	ID_0.01_1178	0.194353	.	19850000	20230000	51,160,44
Gs07	20230000	20600000	ID_0.01_1179	0.506118	.	20230000	20600000	31120180
Gs07	20600000	21080000	ID_0.01_1180	0.0264996	.	20600000	21080000	51,160,44
Gs07	21080000	21550000	ID_0.01_1181	0.375236	.	21080000	21550000	31120180
Gs07	21550000	21950000	ID_0.01_1182	0.0525313	.	21550000	21950000	51,160,44
Gs07	21950000	25210000	ID_0.01_1183	-0.128825	.	21950000	25210000	31120180
Gs07	25210000	26430000	ID_0.01_1184	-0.341798	.	25210000	26430000	51,160,44
Gs07	26430000	26970000	ID_0.01_1185	0.578588	.	26430000	26970000	31120180
Gs07	26970000	27460000	ID_0.01_1186	-0.0748033	.	26970000	27460000	51,160,44
Gs07	27460000	27750000	ID_0.01_1187	0.298667	.	27460000	27750000	31120180
Gs07	27750000	27900000	ID_0.01_1188	0.34	.	27750000	27900000	51,160,44
Gs07	27900000	28095000	ID_0.01_1189	0.342717	.	27900000	28095000	31120180
Gs07	28095000	28580000	ID_0.01_1190	-0.0870764	.	28095000	28580000	51,160,44
Gs07	28580000	28825000	ID_0.01_1191	-0.00358201	.	28580000	28825000	31120180
Gs07	28825000	29050000	ID_0.01_1192	-0.604494	.	28825000	29050000	51,160,44
Gs07	29050000	29380000	ID_0.01_1193	0.0242161	.	29050000	29380000	31120180
Gs07	29380000	29805000	ID_0.01_1194	-0.0393049	.	29380000	29805000	51,160,44
Gs07	29805000	29970000	ID_0.01_1195	0.126579	.	29805000	29970000	31120180
Gs07	29970000	30080000	ID_0.01_1196	0.0803444	.	29970000	30080000	51,160,44
Gs07	30080000	30405000	ID_0.01_1197	0.164245	.	30080000	30405000	31120180
Gs07	30405000	30560000	ID_0.01_1198	-0.0527089	.	30405000	30560000	51,160,44
Gs07	30560000	30710000	ID_0.01_1199	0.0139641	.	30560000	30710000	31120180
Gs07	30710000	31260000	ID_0.01_1200	-0.210286	.	30710000	31260000	51,160,44
Gs07	31260000	31450000	ID_0.01_1201	-0.316925	.	31260000	31450000	31120180
Gs07	31450000	31620000	ID_0.01_1202	-0.37908	.	31450000	31620000	51,160,44
Gs07	31620000	32310000	ID_0.01_1203	-0.494056	.	31620000	32310000	31120180
Gs07	32310000	32680000	ID_0.01_1204	-0.0757718	.	32310000	32680000	51,160,44
Gs07	32680000	33005000	ID_0.01_1205	-0.0994011	.	32680000	33005000	31120180
Gs07	33005000	33440000	ID_0.01_1206	-0.372306	.	33005000	33440000	51,160,44
Gs07	33440000	33640000	ID_0.01_1207	0.019272	.	33440000	33640000	31120180
Gs07	33640000	33700000	ID_0.01_1208	0.157558	.	33640000	33700000	51,160,44
Gs07	33700000	34165000	ID_0.01_1209	0.144688	.	33700000	34165000	31120180
Gs07	34165000	34465000	ID_0.01_1210	-0.137352	.	34165000	34465000	51,160,44
Gs07	34465000	35470000	ID_0.01_1211	0.104389	.	34465000	35470000	31120180
Gs07	35470000	35730000	ID_0.01_1212	0.014069	.	35470000	35730000	51,160,44
Gs07	35730000	35880000	ID_0.01_1213	0.442749	.	35730000	35880000	31120180
Gs07	35880000	36040000	ID_0.01_1214	0.469079	.	35880000	36040000	51,160,44
Gs07	36040000	36270000	ID_0.01_1215	0.184907	.	36040000	36270000	31120180
Gs07	36270000	36440000	ID_0.01_1216	0.180257	.	36270000	36440000	51,160,44
Gs07	36440000	36730000	ID_0.01_1217	-0.0487498	.	36440000	36730000	31120180
Gs07	36730000	37180000	ID_0.01_1218	0.0249672	.	36730000	37180000	51,160,44
Gs07	37180000	37440000	ID_0.01_1219	-0.93538	.	37180000	37440000	31120180
Gs07	37440000	37820000	ID_0.01_1220	-0.426825	.	37440000	37820000	51,160,44
Gs07	37820000	38030000	ID_0.01_1221	-0.0636944	.	37820000	38030000	31120180
Gs07	38030000	38230000	ID_0.01_1222	-0.26941	.	38030000	38230000	51,160,44
Gs07	38230000	38470000	ID_0.01_1223	-0.214387	.	38230000	38470000	31120180
Gs07	38470000	38880000	ID_0.01_1224	-0.473032	.	38470000	38880000	51,160,44
Gs07	38880000	39120000	ID_0.01_1225	0.0103368	.	38880000	39120000	31120180
Gs07	39120000	39400000	ID_0.01_1226	-0.0304657	.	39120000	39400000	51,160,44
Gs07	39400000	39460000	ID_0.01_1227	0.241838	.	39400000	39460000	31120180
Gs07	39460000	39540000	ID_0.01_1228	0.219135	.	39460000	39540000	51,160,44
Gs07	39540000	39800000	ID_0.01_1229	0.278766	.	39540000	39800000	31120180
Gs07	39800000	40020000	ID_0.01_1230	-0.182546	.	39800000	40020000	51,160,44
Gs07	40020000	40280000	ID_0.01_1231	-0.0865425	.	40020000	40280000	31120180
Gs07	40280000	40450000	ID_0.01_1232	0.0185636	.	40280000	40450000	51,160,44
Gs07	40450000	40700000	ID_0.01_1233	-0.144758	.	40450000	40700000	31120180
Gs07	40700000	40880000	ID_0.01_1234	-0.0828466	.	40700000	40880000	51,160,44
Gs07	40880000	41150000	ID_0.01_1235	0.0182494	.	40880000	41150000	31120180
Gs07	41150000	41300000	ID_0.01_1236	0.199093	.	41150000	41300000	51,160,44
Gs07	41300000	41450000	ID_0.01_1237	-0.249017	.	41300000	41450000	31120180
Gs07	41450000	41820000	ID_0.01_1238	-0.142079	.	41450000	41820000	51,160,44
Gs07	41820000	42040000	ID_0.01_1239	-0.425738	.	41820000	42040000	31120180
Gs07	42040000	42360000	ID_0.01_1240	-0.118809	.	42040000	42360000	51,160,44
Gs07	42360000	42750000	ID_0.01_1241	-0.324183	.	42360000	42750000	31120180
Gs07	42750000	42970000	ID_0.01_1242	-0.240612	.	42750000	42970000	51,160,44
Gs07	42970000	43070000	ID_0.01_1243	0.592773	.	42970000	43070000	31120180
Gs07	43070000	43260000	ID_0.01_1244	0.774419	.	43070000	43260000	51,160,44
Gs07	43260000	43450000	ID_0.01_1245	0.428474	.	43260000	43450000	31120180
Gs07	43450000	43730000	ID_0.01_1246	-0.053866	.	43450000	43730000	51,160,44
Gs07	43730000	43810000	ID_0.01_1247	-0.337052	.	43730000	43810000	31120180
Gs07	43810000	43940000	ID_0.01_1248	-0.294601	.	43810000	43940000	51,160,44
Gs07	43940000	44190000	ID_0.01_1249	-0.479555	.	43940000	44190000	31120180
Gs07	44190000	44380000	ID_0.01_1250	-0.310867	.	44190000	44380000	51,160,44
Gs07	44380000	44620000	ID_0.01_1251	-0.268561	.	44380000	44620000	31120180
Gs07	44620000	44800000	ID_0.01_1252	-0.319899	.	44620000	44800000	51,160,44
Gs07	44800000	44950000	ID_0.01_1253	-0.212425	.	44800000	44950000	31120180
Gs07	44950000	45200000	ID_0.01_1254	-0.0665214	.	44950000	45200000	51,160,44
Gs07	45200000	45630000	ID_0.01_1255	-0.27985	.	45200000	45630000	31120180
Gs07	45630000	45820000	ID_0.01_1256	-0.414842	.	45630000	45820000	51,160,44
Gs07	45820000	45910000	ID_0.01_1257	-0.225558	.	45820000	45910000	31120180
Gs07	45910000	46240000	ID_0.01_1258	-0.260946	.	45910000	46240000	51,160,44
Gs07	46240000	46490000	ID_0.01_1259	-0.244446	.	46240000	46490000	31120180
Gs08	140000	190000	ID_0.01_1260	-0.713851	.	140000	190000	51,160,44
Gs08	190000	350000	ID_0.01_1261	-0.69143	.	190000	350000	31120180
Gs08	350000	560000	ID_0.01_1262	-0.469548	.	350000	560000	51,160,44
Gs08	560000	710000	ID_0.01_1263	-0.102865	.	560000	710000	31120180
Gs08	710000	920000	ID_0.01_1264	-0.235452	.	710000	920000	51,160,44
Gs08	920000	1100000	ID_0.01_1265	-0.345312	.	920000	1100000	31120180
Gs08	1100000	1280000	ID_0.01_1266	-0.342565	.	1100000	1280000	51,160,44
Gs08	1280000	1450000	ID_0.01_1267	-0.249598	.	1280000	1450000	31120180
Gs08	1450000	1580000	ID_0.01_1268	0.0494641	.	1450000	1580000	51,160,44
Gs08	1580000	1900000	ID_0.01_1269	-0.0198961	.	1580000	1900000	31120180
Gs08	1900000	2070000	ID_0.01_1270	-0.125532	.	1900000	2070000	51,160,44
Gs08	2070000	2260000	ID_0.01_1271	-0.176128	.	2070000	2260000	31120180
Gs08	2260000	2440000	ID_0.01_1272	-0.12616	.	2260000	2440000	51,160,44
Gs08	2440000	2690000	ID_0.01_1273	-0.167485	.	2440000	2690000	31120180
Gs08	2690000	2980000	ID_0.01_1274	-0.144274	.	2690000	2980000	51,160,44
Gs08	2980000	3120000	ID_0.01_1275	-0.239307	.	2980000	3120000	31120180
Gs08	3120000	3160000	ID_0.01_1276	-0.111223	.	3120000	3160000	51,160,44
Gs08	3160000	3330000	ID_0.01_1277	-0.110145	.	3160000	3330000	31120180
Gs08	3330000	3680000	ID_0.01_1278	-0.376393	.	3330000	3680000	51,160,44
Gs08	3680000	4040000	ID_0.01_1279	-0.516388	.	3680000	4040000	31120180
Gs08	4040000	4430000	ID_0.01_1280	-0.31378	.	4040000	4430000	51,160,44
Gs08	4430000	4530000	ID_0.01_1281	-0.214559	.	4430000	4530000	31120180
Gs08	4530000	4800000	ID_0.01_1282	-0.162233	.	4530000	4800000	51,160,44
Gs08	4800000	4930000	ID_0.01_1283	-0.339255	.	4800000	4930000	31120180
Gs08	4930000	5180000	ID_0.01_1284	-0.388955	.	4930000	5180000	51,160,44
Gs08	5180000	5400000	ID_0.01_1285	-0.310661	.	5180000	5400000	31120180
Gs08	5400000	5560000	ID_0.01_1286	-0.241381	.	5400000	5560000	51,160,44
Gs08	5560000	5650000	ID_0.01_1287	-0.41624	.	5560000	5650000	31120180
Gs08	5650000	5910000	ID_0.01_1288	-0.320781	.	5650000	5910000	51,160,44
Gs08	5910000	6190000	ID_0.01_1289	-0.19837	.	5910000	6190000	31120180
Gs08	6190000	6400000	ID_0.01_1290	-0.513993	.	6190000	6400000	51,160,44
Gs08	6400000	6650000	ID_0.01_1291	-0.282548	.	6400000	6650000	31120180
Gs08	6650000	6760000	ID_0.01_1292	-0.240475	.	6650000	6760000	51,160,44
Gs08	6760000	7280000	ID_0.01_1293	-0.256461	.	6760000	7280000	31120180
Gs08	7280000	7460000	ID_0.01_1294	-0.0808846	.	7280000	7460000	51,160,44
Gs08	7460000	7660000	ID_0.01_1295	-0.284313	.	7460000	7660000	31120180
Gs08	7660000	7820000	ID_0.01_1296	-0.00315066	.	7660000	7820000	51,160,44
Gs08	7820000	7940000	ID_0.01_1297	-0.280282	.	7820000	7940000	31120180
Gs08	7940000	8160000	ID_0.01_1298	-0.287528	.	7940000	8160000	51,160,44
Gs08	8160000	8240000	ID_0.01_1299	-0.258811	.	8160000	8240000	31120180
Gs08	8240000	8360000	ID_0.01_1300	-0.305441	.	8240000	8360000	51,160,44
Gs08	8360000	8535000	ID_0.01_1301	-0.109059	.	8360000	8535000	31120180
Gs08	8535000	8760000	ID_0.01_1302	-0.0544031	.	8535000	8760000	51,160,44
Gs08	8760000	8920000	ID_0.01_1303	-0.498894	.	8760000	8920000	31120180
Gs08	8920000	9280000	ID_0.01_1304	-0.219116	.	8920000	9280000	51,160,44
Gs08	9280000	9490000	ID_0.01_1305	-0.141624	.	9280000	9490000	31120180
Gs08	9490000	9780000	ID_0.01_1306	-0.688655	.	9490000	9780000	51,160,44
Gs08	9780000	9950000	ID_0.01_1307	-0.334844	.	9780000	9950000	31120180
Gs08	9950000	10120000	ID_0.01_1308	-0.288454	.	9950000	10120000	51,160,44
Gs08	10120000	10380000	ID_0.01_1309	-0.482826	.	10120000	10380000	31120180
Gs08	10380000	10720000	ID_0.01_1310	-0.311668	.	10380000	10720000	51,160,44
Gs08	10720000	11140000	ID_0.01_1311	-0.444988	.	10720000	11140000	31120180
Gs08	11140000	11260000	ID_0.01_1312	-0.314875	.	11140000	11260000	51,160,44
Gs08	11260000	11570000	ID_0.01_1313	-0.227706	.	11260000	11570000	31120180
Gs08	11570000	11750000	ID_0.01_1314	-0.0885906	.	11570000	11750000	51,160,44
Gs08	11750000	12040000	ID_0.01_1315	-0.13119	.	11750000	12040000	31120180
Gs08	12040000	12240000	ID_0.01_1316	-0.147751	.	12040000	12240000	51,160,44
Gs08	12240000	12290000	ID_0.01_1317	-0.173463	.	12240000	12290000	31120180
Gs08	12290000	12480000	ID_0.01_1318	-0.2079	.	12290000	12480000	51,160,44
Gs08	12480000	12620000	ID_0.01_1319	-0.233437	.	12480000	12620000	31120180
Gs08	12620000	12780000	ID_0.01_1320	0.0513944	.	12620000	12780000	51,160,44
Gs08	12780000	12980000	ID_0.01_1321	0.078374	.	12780000	12980000	31120180
Gs08	12980000	13160000	ID_0.01_1322	-0.156232	.	12980000	13160000	51,160,44
Gs08	13160000	13310000	ID_0.01_1323	-0.25677	.	13160000	13310000	31120180
Gs08	13310000	13630000	ID_0.01_1324	-0.447304	.	13310000	13630000	51,160,44
Gs08	13630000	13820000	ID_0.01_1325	-0.586828	.	13630000	13820000	31120180
Gs08	13820000	13940000	ID_0.01_1326	-0.189035	.	13820000	13940000	51,160,44
Gs08	13940000	14120000	ID_0.01_1327	-0.208965	.	13940000	14120000	31120180
Gs08	14120000	14270000	ID_0.01_1328	-0.0742236	.	14120000	14270000	51,160,44
Gs08	14270000	14520000	ID_0.01_1329	-0.0606307	.	14270000	14520000	31120180
Gs08	14520000	14660000	ID_0.01_1330	-0.233725	.	14520000	14660000	51,160,44
Gs08	14660000	14880000	ID_0.01_1331	0.0606423	.	14660000	14880000	31120180
Gs08	14880000	15220000	ID_0.01_1332	-0.385587	.	14880000	15220000	51,160,44
Gs08	15220000	15420000	ID_0.01_1333	-0.478889	.	15220000	15420000	31120180
Gs08	15420000	15600000	ID_0.01_1334	-0.131119	.	15420000	15600000	51,160,44
Gs08	15600000	15710000	ID_0.01_1335	-0.244979	.	15600000	15710000	31120180
Gs08	15710000	16000000	ID_0.01_1336	-0.195511	.	15710000	16000000	51,160,44
Gs08	16000000	16150000	ID_0.01_1337	-0.291584	.	16000000	16150000	31120180
Gs08	16150000	16460000	ID_0.01_1338	-0.0384832	.	16150000	16460000	51,160,44
Gs08	16460000	16630000	ID_0.01_1339	-0.126258	.	16460000	16630000	31120180
Gs08	16630000	16750000	ID_0.01_1340	-0.362523	.	16630000	16750000	51,160,44
Gs08	16750000	17070000	ID_0.01_1341	-0.148045	.	16750000	17070000	31120180
Gs08	17070000	17350000	ID_0.01_1342	-0.267556	.	17070000	17350000	51,160,44
Gs08	17350000	17540000	ID_0.01_1343	-0.209857	.	17350000	17540000	31120180
Gs08	17540000	17750000	ID_0.01_1344	0.120351	.	17540000	17750000	51,160,44
Gs08	17750000	17890000	ID_0.01_1345	-0.134448	.	17750000	17890000	31120180
Gs08	17890000	18160000	ID_0.01_1346	-0.220338	.	17890000	18160000	51,160,44
Gs08	18160000	18290000	ID_0.01_1347	-0.277283	.	18160000	18290000	31120180
Gs08	18290000	18600000	ID_0.01_1348	-0.456235	.	18290000	18600000	51,160,44
Gs08	18600000	19050000	ID_0.01_1349	0.00283519	.	18600000	19050000	31120180
Gs08	19050000	19225000	ID_0.01_1350	0.118873	.	19050000	19225000	51,160,44
Gs08	19225000	19440000	ID_0.01_1351	0.373385	.	19225000	19440000	31120180
Gs08	19440000	19730000	ID_0.01_1352	0.000519447	.	19440000	19730000	51,160,44
Gs08	19730000	20190000	ID_0.01_1353	0.0962341	.	19730000	20190000	31120180
Gs08	20190000	20390000	ID_0.01_1354	0.214041	.	20190000	20390000	51,160,44
Gs08	20390000	20730000	ID_0.01_1355	-0.590342	.	20390000	20730000	31120180
Gs08	20730000	20800000	ID_0.01_1356	-0.24802	.	20730000	20800000	51,160,44
Gs08	20800000	21200000	ID_0.01_1357	-0.285877	.	20800000	21200000	31120180
Gs08	21200000	21490000	ID_0.01_1358	-0.215867	.	21200000	21490000	51,160,44
Gs08	21490000	21900000	ID_0.01_1359	0.106441	.	21490000	21900000	31120180
Gs08	21900000	22060000	ID_0.01_1360	0.135441	.	21900000	22060000	51,160,44
Gs08	22060000	22260000	ID_0.01_1361	-0.044061	.	22060000	22260000	31120180
Gs08	22260000	22600000	ID_0.01_1362	-0.148325	.	22260000	22600000	51,160,44
Gs08	22600000	22780000	ID_0.01_1363	-0.197159	.	22600000	22780000	31120180
Gs08	22780000	22950000	ID_0.01_1364	0.389655	.	22780000	22950000	51,160,44
Gs08	22950000	23020000	ID_0.01_1365	-0.0605893	.	22950000	23020000	31120180
Gs08	23020000	23320000	ID_0.01_1366	0.0551294	.	23020000	23320000	51,160,44
Gs08	23320000	23640000	ID_0.01_1367	-0.186792	.	23320000	23640000	31120180
Gs08	23640000	23810000	ID_0.01_1368	-0.513422	.	23640000	23810000	51,160,44
Gs08	23810000	24460000	ID_0.01_1369	-0.252177	.	23810000	24460000	31120180
Gs08	24460000	24770000	ID_0.01_1370	0.270755	.	24460000	24770000	51,160,44
Gs08	24770000	25250000	ID_0.01_1371	0.939154	.	24770000	25250000	31120180
Gs08	25250000	26500000	ID_0.01_1372	0.265137	.	25250000	26500000	51,160,44
Gs08	26500000	27190000	ID_0.01_1373	0.0580734	.	26500000	27190000	31120180
Gs08	27190000	27985000	ID_0.01_1374	0.335093	.	27190000	27985000	51,160,44
Gs08	27985000	28110000	ID_0.01_1375	-0.112515	.	27985000	28110000	31120180
Gs08	28110000	28300000	ID_0.01_1376	0.145922	.	28110000	28300000	51,160,44
Gs08	28300000	28630000	ID_0.01_1377	-0.0184235	.	28300000	28630000	31120180
Gs08	28630000	28810000	ID_0.01_1378	-0.303941	.	28630000	28810000	51,160,44
Gs08	28810000	28980000	ID_0.01_1379	-0.0896246	.	28810000	28980000	31120180
Gs08	28980000	29320000	ID_0.01_1380	0.176489	.	28980000	29320000	51,160,44
Gs08	29320000	30830000	ID_0.01_1381	-1.1779	.	29320000	30830000	31120180
Gs08	30830000	30910000	ID_0.01_1382	-0.541152	.	30830000	30910000	51,160,44
Gs08	30910000	31620000	ID_0.01_1383	-0.453148	.	30910000	31620000	31120180
Gs08	31620000	31765000	ID_0.01_1384	-0.28022	.	31620000	31765000	51,160,44
Gs08	31765000	32300000	ID_0.01_1385	0.126254	.	31765000	32300000	31120180
Gs08	32300000	32520000	ID_0.01_1386	0.252696	.	32300000	32520000	51,160,44
Gs08	32520000	32710000	ID_0.01_1387	0.33142	.	32520000	32710000	31120180
Gs08	32710000	33040000	ID_0.01_1388	0.230138	.	32710000	33040000	51,160,44
Gs08	33040000	33485000	ID_0.01_1389	0.0332859	.	33040000	33485000	31120180
Gs08	33485000	33680000	ID_0.01_1390	-0.439461	.	33485000	33680000	51,160,44
Gs08	33680000	33920000	ID_0.01_1391	0.0347951	.	33680000	33920000	31120180
Gs08	33920000	34460000	ID_0.01_1392	0.296117	.	33920000	34460000	51,160,44
Gs08	34460000	34830000	ID_0.01_1393	-0.0567697	.	34460000	34830000	31120180
Gs08	34830000	35110000	ID_0.01_1394	0.357587	.	34830000	35110000	51,160,44
Gs08	35110000	35335000	ID_0.01_1395	0.255446	.	35110000	35335000	31120180
Gs08	35335000	35820000	ID_0.01_1396	0.341504	.	35335000	35820000	51,160,44
Gs08	35820000	36120000	ID_0.01_1397	0.536442	.	35820000	36120000	31120180
Gs08	36120000	36570000	ID_0.01_1398	-0.176379	.	36120000	36570000	51,160,44
Gs08	36570000	36750000	ID_0.01_1399	0.548793	.	36570000	36750000	31120180
Gs08	36750000	37010000	ID_0.01_1400	0.624931	.	36750000	37010000	51,160,44
Gs08	37010000	37300000	ID_0.01_1401	0.806969	.	37010000	37300000	31120180
Gs08	37300000	37430000	ID_0.01_1402	0.0617119	.	37300000	37430000	51,160,44
Gs08	37430000	38000000	ID_0.01_1403	0.321368	.	37430000	38000000	31120180
Gs08	38000000	38400000	ID_0.01_1404	0.138032	.	38000000	38400000	51,160,44
Gs08	38400000	38930000	ID_0.01_1405	-0.0204801	.	38400000	38930000	31120180
Gs08	38930000	39220000	ID_0.01_1406	-0.195392	.	38930000	39220000	51,160,44
Gs08	39220000	39340000	ID_0.01_1407	-0.106877	.	39220000	39340000	31120180
Gs08	39340000	39645000	ID_0.01_1408	-0.111852	.	39340000	39645000	51,160,44
Gs08	39645000	39930000	ID_0.01_1409	0.388115	.	39645000	39930000	31120180
Gs08	39930000	40300000	ID_0.01_1410	-0.0328555	.	39930000	40300000	51,160,44
Gs08	40300000	40500000	ID_0.01_1411	0.116598	.	40300000	40500000	31120180
Gs08	40500000	40840000	ID_0.01_1412	0.186625	.	40500000	40840000	51,160,44
Gs08	40840000	41010000	ID_0.01_1413	0.034243	.	40840000	41010000	31120180
Gs08	41010000	41190000	ID_0.01_1414	0.280076	.	41010000	41190000	51,160,44
Gs08	41190000	41670000	ID_0.01_1415	-0.15107	.	41190000	41670000	31120180
Gs08	41670000	41890000	ID_0.01_1416	0.131182	.	41670000	41890000	51,160,44
Gs08	41890000	42060000	ID_0.01_1417	0.128158	.	41890000	42060000	31120180
Gs08	42060000	42350000	ID_0.01_1418	0.145001	.	42060000	42350000	51,160,44
Gs08	42350000	42590000	ID_0.01_1419	-0.283928	.	42350000	42590000	31120180
Gs08	42590000	42670000	ID_0.01_1420	-0.118309	.	42590000	42670000	51,160,44
Gs08	42670000	43060000	ID_0.01_1421	-0.233922	.	42670000	43060000	31120180
Gs08	43060000	43350000	ID_0.01_1422	-0.075556	.	43060000	43350000	51,160,44
Gs08	43350000	43780000	ID_0.01_1423	-0.222751	.	43350000	43780000	31120180
Gs08	43780000	44040000	ID_0.01_1424	-0.48792	.	43780000	44040000	51,160,44
Gs08	44040000	44140000	ID_0.01_1425	-0.162434	.	44040000	44140000	31120180
Gs08	44140000	44380000	ID_0.01_1426	-0.0801631	.	44140000	44380000	51,160,44
Gs08	44380000	44510000	ID_0.01_1427	-0.266245	.	44380000	44510000	31120180
Gs08	44510000	44800000	ID_0.01_1428	-0.311094	.	44510000	44800000	51,160,44
Gs08	44800000	44960000	ID_0.01_1429	0.0422255	.	44800000	44960000	31120180
Gs08	44960000	45040000	ID_0.01_1430	-0.142399	.	44960000	45040000	51,160,44
Gs08	45040000	45170000	ID_0.01_1431	-0.0582947	.	45040000	45170000	31120180
Gs08	45170000	45430000	ID_0.01_1432	-0.119254	.	45170000	45430000	51,160,44
Gs08	45430000	45690000	ID_0.01_1433	-0.146574	.	45430000	45690000	31120180
Gs08	45690000	45850000	ID_0.01_1434	-0.272335	.	45690000	45850000	51,160,44
Gs08	45850000	46120000	ID_0.01_1435	0.01324	.	45850000	46120000	31120180
Gs08	46120000	46350000	ID_0.01_1436	-0.28257	.	46120000	46350000	51,160,44
Gs08	46350000	46410000	ID_0.01_1437	-0.143242	.	46350000	46410000	31120180
Gs08	46410000	46650000	ID_0.01_1438	-0.170848	.	46410000	46650000	51,160,44
Gs08	46650000	46950000	ID_0.01_1439	-0.156225	.	46650000	46950000	31120180
Gs08	46950000	47180000	ID_0.01_1440	-0.446306	.	46950000	47180000	51,160,44
Gs08	47180000	47410000	ID_0.01_1441	-0.0653979	.	47180000	47410000	31120180
Gs08	47410000	47640000	ID_0.01_1442	-0.493225	.	47410000	47640000	51,160,44
Gs08	47640000	47830000	ID_0.01_1443	-0.448311	.	47640000	47830000	31120180
Gs09	190000	470000	ID_0.01_1444	-0.737291	.	190000	470000	51,160,44
Gs09	470000	660000	ID_0.01_1445	-0.287737	.	470000	660000	31120180
Gs09	660000	740000	ID_0.01_1446	-0.277747	.	660000	740000	51,160,44
Gs09	740000	870000	ID_0.01_1447	-0.34254	.	740000	870000	31120180
Gs09	870000	970000	ID_0.01_1448	-0.39341	.	870000	970000	51,160,44
Gs09	970000	1100000	ID_0.01_1449	-0.473442	.	970000	1100000	31120180
Gs09	1100000	1440000	ID_0.01_1450	-0.178255	.	1100000	1440000	51,160,44
Gs09	1440000	1690000	ID_0.01_1451	-0.385725	.	1440000	1690000	31120180
Gs09	1690000	1880000	ID_0.01_1452	-0.485162	.	1690000	1880000	51,160,44
Gs09	1880000	2340000	ID_0.01_1453	-0.366064	.	1880000	2340000	31120180
Gs09	2340000	2540000	ID_0.01_1454	-0.29606	.	2340000	2540000	51,160,44
Gs09	2540000	2760000	ID_0.01_1455	-0.24736	.	2540000	2760000	31120180
Gs09	2760000	2920000	ID_0.01_1456	0.0292245	.	2760000	2920000	51,160,44
Gs09	2920000	3080000	ID_0.01_1457	-0.245725	.	2920000	3080000	31120180
Gs09	3080000	3400000	ID_0.01_1458	-0.387229	.	3080000	3400000	51,160,44
Gs09	3400000	3530000	ID_0.01_1459	-0.13201	.	3400000	3530000	31120180
Gs09	3530000	3720000	ID_0.01_1460	-0.17812	.	3530000	3720000	51,160,44
Gs09	3720000	3880000	ID_0.01_1461	-0.352355	.	3720000	3880000	31120180
Gs09	3880000	4110000	ID_0.01_1462	-0.163971	.	3880000	4110000	51,160,44
Gs09	4110000	4290000	ID_0.01_1463	0.191638	.	4110000	4290000	31120180
Gs09	4290000	4490000	ID_0.01_1464	-0.217103	.	4290000	4490000	51,160,44
Gs09	4490000	4950000	ID_0.01_1465	-0.17602	.	4490000	4950000	31120180
Gs09	4950000	5310000	ID_0.01_1466	-0.0689209	.	4950000	5310000	51,160,44
Gs09	5310000	5550000	ID_0.01_1467	-0.423087	.	5310000	5550000	31120180
Gs09	5550000	5750000	ID_0.01_1468	-0.0923807	.	5550000	5750000	51,160,44
Gs09	5750000	6000000	ID_0.01_1469	0.170746	.	5750000	6000000	31120180
Gs09	6000000	6140000	ID_0.01_1470	-0.0735031	.	6000000	6140000	51,160,44
Gs09	6140000	6290000	ID_0.01_1471	-0.066263	.	6140000	6290000	31120180
Gs09	6290000	6400000	ID_0.01_1472	-0.269711	.	6290000	6400000	51,160,44
Gs09	6400000	6740000	ID_0.01_1473	-0.375978	.	6400000	6740000	31120180
Gs09	6740000	6830000	ID_0.01_1474	0.0313378	.	6740000	6830000	51,160,44
Gs09	6830000	7080000	ID_0.01_1475	-0.112787	.	6830000	7080000	31120180
Gs09	7080000	7420000	ID_0.01_1476	-0.360605	.	7080000	7420000	51,160,44
Gs09	7420000	7860000	ID_0.01_1477	-0.108715	.	7420000	7860000	31120180
Gs09	7860000	8040000	ID_0.01_1478	-0.0670712	.	7860000	8040000	51,160,44
Gs09	8040000	8570000	ID_0.01_1479	0.266239	.	8040000	8570000	31120180
Gs09	8570000	8770000	ID_0.01_1480	0.135647	.	8570000	8770000	51,160,44
Gs09	8770000	9020000	ID_0.01_1481	0.430792	.	8770000	9020000	31120180
Gs09	9020000	9260000	ID_0.01_1482	0.122213	.	9020000	9260000	51,160,44
Gs09	9260000	9400000	ID_0.01_1483	-0.0190621	.	9260000	9400000	31120180
Gs09	9400000	9590000	ID_0.01_1484	0.0111768	.	9400000	9590000	51,160,44
Gs09	9590000	9850000	ID_0.01_1485	0.245986	.	9590000	9850000	31120180
Gs09	9850000	10100000	ID_0.01_1486	-0.225114	.	9850000	10100000	51,160,44
Gs09	10100000	10330000	ID_0.01_1487	0.0359582	.	10100000	10330000	31120180
Gs09	10330000	10500000	ID_0.01_1488	-0.0436079	.	10330000	10500000	51,160,44
Gs09	10500000	10800000	ID_0.01_1489	-0.0635104	.	10500000	10800000	31120180
Gs09	10800000	11030000	ID_0.01_1490	0.321448	.	10800000	11030000	51,160,44
Gs09	11030000	11410000	ID_0.01_1491	0.53189	.	11030000	11410000	31120180
Gs09	11410000	11720000	ID_0.01_1492	-0.077044	.	11410000	11720000	51,160,44
Gs09	11720000	12250000	ID_0.01_1493	0.0557617	.	11720000	12250000	31120180
Gs09	12250000	12500000	ID_0.01_1494	0.0717191	.	12250000	12500000	51,160,44
Gs09	12500000	12770000	ID_0.01_1495	0.0630943	.	12500000	12770000	31120180
Gs09	12770000	13070000	ID_0.01_1496	0.231589	.	12770000	13070000	51,160,44
Gs09	13070000	13260000	ID_0.01_1497	-0.0376926	.	13070000	13260000	31120180
Gs09	13260000	13530000	ID_0.01_1498	0.517894	.	13260000	13530000	51,160,44
Gs09	13530000	13960000	ID_0.01_1499	0.11404	.	13530000	13960000	31120180
Gs09	13960000	14320000	ID_0.01_1500	-0.143317	.	13960000	14320000	51,160,44
Gs09	14320000	15240000	ID_0.01_1501	-0.113151	.	14320000	15240000	31120180
Gs09	15240000	15360000	ID_0.01_1502	-0.170338	.	15240000	15360000	51,160,44
Gs09	15360000	15950000	ID_0.01_1503	0.00242031	.	15360000	15950000	31120180
Gs09	15950000	16610000	ID_0.01_1504	0.185456	.	15950000	16610000	51,160,44
Gs09	16610000	16960000	ID_0.01_1505	-0.157595	.	16610000	16960000	31120180
Gs09	16960000	17230000	ID_0.01_1506	0.657267	.	16960000	17230000	51,160,44
Gs09	17230000	17795000	ID_0.01_1507	-0.60642	.	17230000	17795000	31120180
Gs09	17795000	17880000	ID_0.01_1508	-0.216373	.	17795000	17880000	51,160,44
Gs09	17880000	18500000	ID_0.01_1509	-0.200461	.	17880000	18500000	31120180
Gs09	18500000	18660000	ID_0.01_1510	-0.472673	.	18500000	18660000	51,160,44
Gs09	18660000	18880000	ID_0.01_1511	-0.0837047	.	18660000	18880000	31120180
Gs09	18880000	19050000	ID_0.01_1512	-0.35848	.	18880000	19050000	51,160,44
Gs09	19050000	19460000	ID_0.01_1513	-0.266848	.	19050000	19460000	31120180
Gs09	19460000	20150000	ID_0.01_1514	-0.320837	.	19460000	20150000	51,160,44
Gs09	20150000	20360000	ID_0.01_1515	0.0729155	.	20150000	20360000	31120180
Gs09	20360000	20610000	ID_0.01_1516	0.491564	.	20360000	20610000	51,160,44
Gs09	20610000	21060000	ID_0.01_1517	0.773129	.	20610000	21060000	31120180
Gs09	21060000	21220000	ID_0.01_1518	-0.222361	.	21060000	21220000	51,160,44
Gs09	21220000	21380000	ID_0.01_1519	-0.103649	.	21220000	21380000	31120180
Gs09	21380000	21770000	ID_0.01_1520	-0.380763	.	21380000	21770000	51,160,44
Gs09	21770000	22240000	ID_0.01_1521	0.0731015	.	21770000	22240000	31120180
Gs09	22240000	22430000	ID_0.01_1522	0.212796	.	22240000	22430000	51,160,44
Gs09	22430000	23370000	ID_0.01_1523	0.0606642	.	22430000	23370000	31120180
Gs09	23370000	23860000	ID_0.01_1524	-1.47037	.	23370000	23860000	51,160,44
Gs09	23860000	24020000	ID_0.01_1525	0.100795	.	23860000	24020000	31120180
Gs09	24020000	24270000	ID_0.01_1526	0.178064	.	24020000	24270000	51,160,44
Gs09	24270000	24620000	ID_0.01_1527	0.123482	.	24270000	24620000	31120180
Gs09	24620000	25460000	ID_0.01_1528	0.184053	.	24620000	25460000	51,160,44
Gs09	25460000	25870000	ID_0.01_1529	0.186553	.	25460000	25870000	31120180
Gs09	25870000	26140000	ID_0.01_1530	-0.476489	.	25870000	26140000	51,160,44
Gs09	26140000	26300000	ID_0.01_1531	0.374371	.	26140000	26300000	31120180
Gs09	26300000	26780000	ID_0.01_1532	0.289843	.	26300000	26780000	51,160,44
Gs09	26780000	27010000	ID_0.01_1533	-0.409172	.	26780000	27010000	31120180
Gs09	27010000	27260000	ID_0.01_1534	-0.0429656	.	27010000	27260000	51,160,44
Gs09	27260000	27540000	ID_0.01_1535	-0.0370537	.	27260000	27540000	31120180
Gs09	27540000	27850000	ID_0.01_1536	0.044269	.	27540000	27850000	51,160,44
Gs09	27850000	28120000	ID_0.01_1537	0.0343171	.	27850000	28120000	31120180
Gs09	28120000	28340000	ID_0.01_1538	-0.562494	.	28120000	28340000	51,160,44
Gs09	28340000	28870000	ID_0.01_1539	0.0257935	.	28340000	28870000	31120180
Gs09	28870000	29100000	ID_0.01_1540	0.366184	.	28870000	29100000	51,160,44
Gs09	29100000	29350000	ID_0.01_1541	0.0986738	.	29100000	29350000	31120180
Gs09	29350000	29640000	ID_0.01_1542	-0.750757	.	29350000	29640000	51,160,44
Gs09	29640000	30310000	ID_0.01_1543	-0.256495	.	29640000	30310000	31120180
Gs09	30310000	30790000	ID_0.01_1544	-0.00181484	.	30310000	30790000	51,160,44
Gs09	30790000	31150000	ID_0.01_1545	-0.645017	.	30790000	31150000	31120180
Gs09	31150000	31380000	ID_0.01_1546	-0.174199	.	31150000	31380000	51,160,44
Gs09	31380000	31860000	ID_0.01_1547	-0.192775	.	31380000	31860000	31120180
Gs09	31860000	32190000	ID_0.01_1548	0.0347368	.	31860000	32190000	51,160,44
Gs09	32190000	32610000	ID_0.01_1549	-0.403945	.	32190000	32610000	31120180
Gs09	32610000	32720000	ID_0.01_1550	0.497365	.	32610000	32720000	51,160,44
Gs09	32720000	33020000	ID_0.01_1551	0.330991	.	32720000	33020000	31120180
Gs09	33020000	33425000	ID_0.01_1552	-0.193545	.	33020000	33425000	51,160,44
Gs09	33425000	33780000	ID_0.01_1553	0.483207	.	33425000	33780000	31120180
Gs09	33780000	34260000	ID_0.01_1554	0.0658224	.	33780000	34260000	51,160,44
Gs09	34260000	34400000	ID_0.01_1555	0.131825	.	34260000	34400000	31120180
Gs09	34400000	34670000	ID_0.01_1556	0.213077	.	34400000	34670000	51,160,44
Gs09	34670000	34800000	ID_0.01_1557	0.394352	.	34670000	34800000	31120180
Gs09	34800000	35010000	ID_0.01_1558	0.301967	.	34800000	35010000	51,160,44
Gs09	35010000	35150000	ID_0.01_1559	0.0790346	.	35010000	35150000	31120180
Gs09	35150000	35560000	ID_0.01_1560	-0.286633	.	35150000	35560000	51,160,44
Gs09	35560000	35970000	ID_0.01_1561	-0.47448	.	35560000	35970000	31120180
Gs09	35970000	36100000	ID_0.01_1562	-0.604044	.	35970000	36100000	51,160,44
Gs09	36100000	36300000	ID_0.01_1563	-0.291562	.	36100000	36300000	31120180
Gs09	36300000	36510000	ID_0.01_1564	-0.125816	.	36300000	36510000	51,160,44
Gs09	36510000	36630000	ID_0.01_1565	-0.229691	.	36510000	36630000	31120180
Gs09	36630000	36890000	ID_0.01_1566	0.000891838	.	36630000	36890000	51,160,44
Gs09	36890000	37060000	ID_0.01_1567	-0.0537277	.	36890000	37060000	31120180
Gs09	37060000	37320000	ID_0.01_1568	-0.177446	.	37060000	37320000	51,160,44
Gs09	37320000	37850000	ID_0.01_1569	-0.560798	.	37320000	37850000	31120180
Gs09	37850000	38120000	ID_0.01_1570	-0.369737	.	37850000	38120000	51,160,44
Gs09	38120000	38390000	ID_0.01_1571	-0.318831	.	38120000	38390000	31120180
Gs09	38390000	38600000	ID_0.01_1572	-0.205331	.	38390000	38600000	51,160,44
Gs09	38600000	38860000	ID_0.01_1573	0.067954	.	38600000	38860000	31120180
Gs09	38860000	39080000	ID_0.01_1574	0.118922	.	38860000	39080000	51,160,44
Gs09	39080000	39380000	ID_0.01_1575	-0.222146	.	39080000	39380000	31120180
Gs09	39380000	39640000	ID_0.01_1576	-0.227981	.	39380000	39640000	51,160,44
Gs09	39640000	39990000	ID_0.01_1577	-0.463771	.	39640000	39990000	31120180
Gs09	39990000	40080000	ID_0.01_1578	-0.202858	.	39990000	40080000	51,160,44
Gs09	40080000	40180000	ID_0.01_1579	-0.341782	.	40080000	40180000	31120180
Gs09	40180000	40440000	ID_0.01_1580	-0.342922	.	40180000	40440000	51,160,44
Gs09	40440000	40670000	ID_0.01_1581	-0.234727	.	40440000	40670000	31120180
Gs09	40670000	40820000	ID_0.01_1582	-0.513808	.	40670000	40820000	51,160,44
Gs09	40820000	41500000	ID_0.01_1583	-0.524951	.	40820000	41500000	31120180
Gs09	41500000	41830000	ID_0.01_1584	-0.390039	.	41500000	41830000	51,160,44
Gs09	41830000	42140000	ID_0.01_1585	-0.312951	.	41830000	42140000	31120180
Gs09	42140000	42400000	ID_0.01_1586	-0.261617	.	42140000	42400000	51,160,44
Gs09	42400000	42610000	ID_0.01_1587	-0.469412	.	42400000	42610000	31120180
Gs09	42610000	42690000	ID_0.01_1588	-0.399214	.	42610000	42690000	51,160,44
Gs09	42690000	42810000	ID_0.01_1589	-0.375634	.	42690000	42810000	31120180
Gs09	42810000	43150000	ID_0.01_1590	-0.162406	.	42810000	43150000	51,160,44
Gs09	43150000	43360000	ID_0.01_1591	-0.448535	.	43150000	43360000	31120180
Gs09	43360000	43580000	ID_0.01_1592	-0.32795	.	43360000	43580000	51,160,44
Gs09	43580000	43790000	ID_0.01_1593	-0.462367	.	43580000	43790000	31120180
Gs09	43790000	44080000	ID_0.01_1594	-0.194969	.	43790000	44080000	51,160,44
Gs09	44080000	44270000	ID_0.01_1595	-0.142145	.	44080000	44270000	31120180
Gs09	44270000	44550000	ID_0.01_1596	-0.0691673	.	44270000	44550000	51,160,44
Gs09	44550000	44850000	ID_0.01_1597	-0.542211	.	44550000	44850000	31120180
Gs09	44850000	45030000	ID_0.01_1598	-0.462265	.	44850000	45030000	51,160,44
Gs09	45030000	45100000	ID_0.01_1599	-0.206978	.	45030000	45100000	31120180
Gs09	45100000	45430000	ID_0.01_1600	-0.306065	.	45100000	45430000	51,160,44
Gs09	45430000	45550000	ID_0.01_1601	-0.500522	.	45430000	45550000	31120180
Gs09	45550000	45880000	ID_0.01_1602	-0.454913	.	45550000	45880000	51,160,44
Gs09	45880000	46120000	ID_0.01_1603	-0.353915	.	45880000	46120000	31120180
Gs09	46120000	46200000	ID_0.01_1604	-0.21624	.	46120000	46200000	51,160,44
Gs09	46200000	46400000	ID_0.01_1605	-0.222345	.	46200000	46400000	31120180
Gs09	46400000	46770000	ID_0.01_1606	-0.388541	.	46400000	46770000	51,160,44
Gs09	46770000	46940000	ID_0.01_1607	-0.511967	.	46770000	46940000	31120180
Gs09	46940000	47470000	ID_0.01_1608	-0.448439	.	46940000	47470000	51,160,44
Gs09	47470000	47680000	ID_0.01_1609	-0.370892	.	47470000	47680000	31120180
Gs09	47680000	47750000	ID_0.01_1610	-0.346789	.	47680000	47750000	51,160,44
Gs10	150000	280000	ID_0.01_1611	-0.653839	.	150000	280000	31120180
Gs10	280000	420000	ID_0.01_1612	-0.334326	.	280000	420000	51,160,44
Gs10	420000	630000	ID_0.01_1613	0.0562899	.	420000	630000	31120180
Gs10	630000	900000	ID_0.01_1614	0.078114	.	630000	900000	51,160,44
Gs10	900000	1030000	ID_0.01_1615	-0.220991	.	900000	1030000	31120180
Gs10	1030000	1230000	ID_0.01_1616	0.0270081	.	1030000	1230000	51,160,44
Gs10	1230000	1280000	ID_0.01_1617	-0.253929	.	1230000	1280000	31120180
Gs10	1280000	1380000	ID_0.01_1618	-0.242227	.	1280000	1380000	51,160,44
Gs10	1380000	1510000	ID_0.01_1619	-0.204312	.	1380000	1510000	31120180
Gs10	1510000	1660000	ID_0.01_1620	-0.0820332	.	1510000	1660000	51,160,44
Gs10	1660000	1750000	ID_0.01_1621	-0.199336	.	1660000	1750000	31120180
Gs10	1750000	1870000	ID_0.01_1622	-0.0373017	.	1750000	1870000	51,160,44
Gs10	1870000	2010000	ID_0.01_1623	-0.00915999	.	1870000	2010000	31120180
Gs10	2010000	2140000	ID_0.01_1624	-0.169402	.	2010000	2140000	51,160,44
Gs10	2140000	2250000	ID_0.01_1625	-0.063788	.	2140000	2250000	31120180
Gs10	2250000	2440000	ID_0.01_1626	-0.276116	.	2250000	2440000	51,160,44
Gs10	2440000	2655000	ID_0.01_1627	-0.0153553	.	2440000	2655000	31120180
Gs10	2655000	2910000	ID_0.01_1628	-0.0738395	.	2655000	2910000	51,160,44
Gs10	2910000	3050000	ID_0.01_1629	-0.212112	.	2910000	3050000	31120180
Gs10	3050000	3130000	ID_0.01_1630	-0.100123	.	3050000	3130000	51,160,44
Gs10	3130000	3400000	ID_0.01_1631	-0.0856606	.	3130000	3400000	31120180
Gs10	3400000	3630000	ID_0.01_1632	0.304336	.	3400000	3630000	51,160,44
Gs10	3630000	3960000	ID_0.01_1633	-0.191804	.	3630000	3960000	31120180
Gs10	3960000	4100000	ID_0.01_1634	-0.0544081	.	3960000	4100000	51,160,44
Gs10	4100000	4370000	ID_0.01_1635	-0.180196	.	4100000	4370000	31120180
Gs10	4370000	4420000	ID_0.01_1636	-0.229239	.	4370000	4420000	51,160,44
Gs10	4420000	4570000	ID_0.01_1637	-0.246256	.	4420000	4570000	31120180
Gs10	4570000	4910000	ID_0.01_1638	-0.0789631	.	4570000	4910000	51,160,44
Gs10	4910000	5050000	ID_0.01_1639	-0.0990285	.	4910000	5050000	31120180
Gs10	5050000	5310000	ID_0.01_1640	-0.287677	.	5050000	5310000	51,160,44
Gs10	5310000	5660000	ID_0.01_1641	-0.21779	.	5310000	5660000	31120180
Gs10	5660000	6050000	ID_0.01_1642	-0.368794	.	5660000	6050000	51,160,44
Gs10	6050000	6360000	ID_0.01_1643	-0.31438	.	6050000	6360000	31120180
Gs10	6360000	6530000	ID_0.01_1644	-0.141198	.	6360000	6530000	51,160,44
Gs10	6530000	6830000	ID_0.01_1645	-0.130313	.	6530000	6830000	31120180
Gs10	6830000	6990000	ID_0.01_1646	-0.0958735	.	6830000	6990000	51,160,44
Gs10	6990000	7330000	ID_0.01_1647	-0.304367	.	6990000	7330000	31120180
Gs10	7330000	7460000	ID_0.01_1648	-0.0863091	.	7330000	7460000	51,160,44
Gs10	7460000	7820000	ID_0.01_1649	0.231656	.	7460000	7820000	31120180
Gs10	7820000	8040000	ID_0.01_1650	-0.311234	.	7820000	8040000	51,160,44
Gs10	8040000	8575000	ID_0.01_1651	-0.37242	.	8040000	8575000	31120180
Gs10	8575000	8770000	ID_0.01_1652	0.152302	.	8575000	8770000	51,160,44
Gs10	8770000	8910000	ID_0.01_1653	0.339702	.	8770000	8910000	31120180
Gs10	8910000	9390000	ID_0.01_1654	0.0282635	.	8910000	9390000	51,160,44
Gs10	9390000	9560000	ID_0.01_1655	0.638645	.	9390000	9560000	31120180
Gs10	9560000	9820000	ID_0.01_1656	0.42503	.	9560000	9820000	51,160,44
Gs10	9820000	9980000	ID_0.01_1657	0.677711	.	9820000	9980000	31120180
Gs10	9980000	10090000	ID_0.01_1658	0.154531	.	9980000	10090000	51,160,44
Gs10	10090000	10430000	ID_0.01_1659	0.0203367	.	10090000	10430000	31120180
Gs10	10430000	11180000	ID_0.01_1660	-0.0769506	.	10430000	11180000	51,160,44
Gs10	11180000	11610000	ID_0.01_1661	-0.198416	.	11180000	11610000	31120180
Gs10	11610000	11940000	ID_0.01_1662	0.746315	.	11610000	11940000	51,160,44
Gs10	11940000	12180000	ID_0.01_1663	-0.331396	.	11940000	12180000	31120180
Gs10	12180000	12390000	ID_0.01_1664	-0.0285899	.	12180000	12390000	51,160,44
Gs10	12390000	12640000	ID_0.01_1665	0.0633973	.	12390000	12640000	31120180
Gs10	12640000	12830000	ID_0.01_1666	0.459871	.	12640000	12830000	51,160,44
Gs10	12830000	12990000	ID_0.01_1667	0.487133	.	12830000	12990000	31120180
Gs10	12990000	13240000	ID_0.01_1668	1.0443	.	12990000	13240000	51,160,44
Gs10	13240000	13450000	ID_0.01_1669	0.132887	.	13240000	13450000	31120180
Gs10	13450000	13530000	ID_0.01_1670	-0.194918	.	13450000	13530000	51,160,44
Gs10	13530000	13950000	ID_0.01_1671	-0.165142	.	13530000	13950000	31120180
Gs10	13950000	15830000	ID_0.01_1672	-0.395914	.	13950000	15830000	51,160,44
Gs10	15830000	15970000	ID_0.01_1673	-0.227563	.	15830000	15970000	31120180
Gs10	15970000	16210000	ID_0.01_1674	0.111418	.	15970000	16210000	51,160,44
Gs10	16210000	16310000	ID_0.01_1675	0.203905	.	16210000	16310000	31120180
Gs10	16310000	16650000	ID_0.01_1676	0.18477	.	16310000	16650000	51,160,44
Gs10	16650000	16750000	ID_0.01_1677	0.0057039	.	16650000	16750000	31120180
Gs10	16750000	16890000	ID_0.01_1678	-0.0528788	.	16750000	16890000	51,160,44
Gs10	16890000	17350000	ID_0.01_1679	0.104513	.	16890000	17350000	31120180
Gs10	17350000	18500000	ID_0.01_1680	-0.508722	.	17350000	18500000	51,160,44
Gs10	18500000	18810000	ID_0.01_1681	0.0583298	.	18500000	18810000	31120180
Gs10	18810000	19190000	ID_0.01_1682	0.0524429	.	18810000	19190000	51,160,44
Gs10	19190000	19420000	ID_0.01_1683	-0.256927	.	19190000	19420000	31120180
Gs10	19420000	19670000	ID_0.01_1684	-0.143261	.	19420000	19670000	51,160,44
Gs10	19670000	20245000	ID_0.01_1685	0.444755	.	19670000	20245000	31120180
Gs10	20245000	20740000	ID_0.01_1686	-0.0940155	.	20245000	20740000	51,160,44
Gs10	20740000	21005000	ID_0.01_1687	-0.174941	.	20740000	21005000	31120180
Gs10	21005000	21280000	ID_0.01_1688	0.0869799	.	21005000	21280000	51,160,44
Gs10	21280000	21410000	ID_0.01_1689	-0.00940999	.	21280000	21410000	31120180
Gs10	21410000	22080000	ID_0.01_1690	-0.102438	.	21410000	22080000	51,160,44
Gs10	22080000	22330000	ID_0.01_1691	-1.14965	.	22080000	22330000	31120180
Gs10	22330000	22990000	ID_0.01_1692	-0.559083	.	22330000	22990000	51,160,44
Gs10	22990000	23530000	ID_0.01_1693	-0.193683	.	22990000	23530000	31120180
Gs10	23530000	24020000	ID_0.01_1694	-0.390264	.	23530000	24020000	51,160,44
Gs10	24020000	24120000	ID_0.01_1695	-0.100172	.	24020000	24120000	31120180
Gs10	24120000	24380000	ID_0.01_1696	-0.0476328	.	24120000	24380000	51,160,44
Gs10	24380000	24610000	ID_0.01_1697	-0.0222857	.	24380000	24610000	31120180
Gs10	24610000	24890000	ID_0.01_1698	-0.162202	.	24610000	24890000	51,160,44
Gs10	24890000	25120000	ID_0.01_1699	-0.23119	.	24890000	25120000	31120180
Gs10	25120000	25390000	ID_0.01_1700	0.0103866	.	25120000	25390000	51,160,44
Gs10	25390000	25670000	ID_0.01_1701	-0.177864	.	25390000	25670000	31120180
Gs10	25670000	25785000	ID_0.01_1702	0.0424956	.	25670000	25785000	51,160,44
Gs10	25785000	26220000	ID_0.01_1703	0.0387281	.	25785000	26220000	31120180
Gs10	26220000	26520000	ID_0.01_1704	0.382494	.	26220000	26520000	51,160,44
Gs10	26520000	26860000	ID_0.01_1705	-0.206794	.	26520000	26860000	31120180
Gs10	26860000	27215000	ID_0.01_1706	0.0134421	.	26860000	27215000	51,160,44
Gs10	27215000	28260000	ID_0.01_1707	-0.0161384	.	27215000	28260000	31120180
Gs10	28260000	28600000	ID_0.01_1708	0.00276361	.	28260000	28600000	51,160,44
Gs10	28600000	29010000	ID_0.01_1709	-0.27737	.	28600000	29010000	31120180
Gs10	29010000	29310000	ID_0.01_1710	-0.00499073	.	29010000	29310000	51,160,44
Gs10	29310000	30020000	ID_0.01_1711	0.0666731	.	29310000	30020000	31120180
Gs10	30020000	30300000	ID_0.01_1712	-0.107119	.	30020000	30300000	51,160,44
Gs10	30300000	30570000	ID_0.01_1713	0.690714	.	30300000	30570000	31120180
Gs10	30570000	30810000	ID_0.01_1714	-0.034662	.	30570000	30810000	51,160,44
Gs10	30810000	31100000	ID_0.01_1715	-0.281367	.	30810000	31100000	31120180
Gs10	31100000	31640000	ID_0.01_1716	0.0691458	.	31100000	31640000	51,160,44
Gs10	31640000	31910000	ID_0.01_1717	-0.724457	.	31640000	31910000	31120180
Gs10	31910000	32100000	ID_0.01_1718	0.233415	.	31910000	32100000	51,160,44
Gs10	32100000	32370000	ID_0.01_1719	-0.246572	.	32100000	32370000	31120180
Gs10	32370000	32630000	ID_0.01_1720	0.0949036	.	32370000	32630000	51,160,44
Gs10	32630000	32740000	ID_0.01_1721	-0.555685	.	32630000	32740000	31120180
Gs10	32740000	32970000	ID_0.01_1722	-0.462464	.	32740000	32970000	51,160,44
Gs10	32970000	33160000	ID_0.01_1723	-0.176608	.	32970000	33160000	31120180
Gs10	33160000	33460000	ID_0.01_1724	0.398496	.	33160000	33460000	51,160,44
Gs10	33460000	33890000	ID_0.01_1725	1.29572	.	33460000	33890000	31120180
Gs10	33890000	34240000	ID_0.01_1726	-0.350785	.	33890000	34240000	51,160,44
Gs10	34240000	34480000	ID_0.01_1727	0.0508724	.	34240000	34480000	31120180
Gs10	34480000	34660000	ID_0.01_1728	0.0570683	.	34480000	34660000	51,160,44
Gs10	34660000	35360000	ID_0.01_1729	0.222318	.	34660000	35360000	31120180
Gs10	35360000	35570000	ID_0.01_1730	-0.00935773	.	35360000	35570000	51,160,44
Gs10	35570000	35890000	ID_0.01_1731	-0.0592064	.	35570000	35890000	31120180
Gs10	35890000	36440000	ID_0.01_1732	-0.225318	.	35890000	36440000	51,160,44
Gs10	36440000	36830000	ID_0.01_1733	0.0614906	.	36440000	36830000	31120180
Gs10	36830000	37350000	ID_0.01_1734	-0.173518	.	36830000	37350000	51,160,44
Gs10	37350000	37620000	ID_0.01_1735	0.192405	.	37350000	37620000	31120180
Gs10	37620000	38265000	ID_0.01_1736	-0.176359	.	37620000	38265000	51,160,44
Gs10	38265000	38700000	ID_0.01_1737	-0.192615	.	38265000	38700000	31120180
Gs10	38700000	38900000	ID_0.01_1738	-0.731934	.	38700000	38900000	51,160,44
Gs10	38900000	39080000	ID_0.01_1739	-0.0639783	.	38900000	39080000	31120180
Gs10	39080000	39410000	ID_0.01_1740	-0.130464	.	39080000	39410000	51,160,44
Gs10	39410000	39620000	ID_0.01_1741	-0.297768	.	39410000	39620000	31120180
Gs10	39620000	39850000	ID_0.01_1742	-0.268408	.	39620000	39850000	51,160,44
Gs10	39850000	39920000	ID_0.01_1743	-0.118775	.	39850000	39920000	31120180
Gs10	39920000	40140000	ID_0.01_1744	-0.113836	.	39920000	40140000	51,160,44
Gs10	40140000	40310000	ID_0.01_1745	-0.184051	.	40140000	40310000	31120180
Gs10	40310000	40550000	ID_0.01_1746	-0.0770224	.	40310000	40550000	51,160,44
Gs10	40550000	40740000	ID_0.01_1747	-0.134748	.	40550000	40740000	31120180
Gs10	40740000	41000000	ID_0.01_1748	-0.195242	.	40740000	41000000	51,160,44
Gs10	41000000	41440000	ID_0.01_1749	-0.172295	.	41000000	41440000	31120180
Gs10	41440000	41620000	ID_0.01_1750	-0.0546963	.	41440000	41620000	51,160,44
Gs10	41620000	41730000	ID_0.01_1751	-0.127209	.	41620000	41730000	31120180
Gs10	41730000	41910000	ID_0.01_1752	0.0789431	.	41730000	41910000	51,160,44
Gs10	41910000	42010000	ID_0.01_1753	-0.0234344	.	41910000	42010000	31120180
Gs10	42010000	42140000	ID_0.01_1754	-0.0370069	.	42010000	42140000	51,160,44
Gs10	42140000	42260000	ID_0.01_1755	-0.261254	.	42140000	42260000	31120180
Gs10	42260000	42560000	ID_0.01_1756	-0.254715	.	42260000	42560000	51,160,44
Gs10	42560000	42720000	ID_0.01_1757	-0.140047	.	42560000	42720000	31120180
Gs10	42720000	43160000	ID_0.01_1758	-0.246053	.	42720000	43160000	51,160,44
Gs10	43160000	43340000	ID_0.01_1759	-0.474636	.	43160000	43340000	31120180
Gs10	43340000	43590000	ID_0.01_1760	0.0815089	.	43340000	43590000	51,160,44
Gs10	43590000	43820000	ID_0.01_1761	-0.27838	.	43590000	43820000	31120180
Gs10	43820000	44010000	ID_0.01_1762	-0.194054	.	43820000	44010000	51,160,44
Gs10	44010000	44280000	ID_0.01_1763	-0.233097	.	44010000	44280000	31120180
Gs10	44280000	44380000	ID_0.01_1764	-0.0894019	.	44280000	44380000	51,160,44
Gs10	44380000	44510000	ID_0.01_1765	-0.245502	.	44380000	44510000	31120180
Gs10	44510000	44640000	ID_0.01_1766	-0.233135	.	44510000	44640000	51,160,44
Gs10	44640000	44810000	ID_0.01_1767	-0.0355884	.	44640000	44810000	31120180
Gs10	44810000	45050000	ID_0.01_1768	-0.133398	.	44810000	45050000	51,160,44
Gs10	45050000	45160000	ID_0.01_1769	-0.202228	.	45050000	45160000	31120180
Gs10	45160000	45430000	ID_0.01_1770	0.0305958	.	45160000	45430000	51,160,44
Gs10	45430000	45520000	ID_0.01_1771	0.00733283	.	45430000	45520000	31120180
Gs10	45520000	45740000	ID_0.01_1772	-0.107563	.	45520000	45740000	51,160,44
Gs10	45740000	46000000	ID_0.01_1773	-0.195068	.	45740000	46000000	31120180
Gs10	46000000	46110000	ID_0.01_1774	-0.299752	.	46000000	46110000	51,160,44
Gs10	46110000	46270000	ID_0.01_1775	-0.37402	.	46110000	46270000	31120180
Gs10	46270000	46680000	ID_0.01_1776	-0.169709	.	46270000	46680000	51,160,44
Gs10	46680000	46890000	ID_0.01_1777	-0.379183	.	46680000	46890000	31120180
Gs10	46890000	47040000	ID_0.01_1778	-0.351217	.	46890000	47040000	51,160,44
Gs10	47040000	47180000	ID_0.01_1779	-0.325883	.	47040000	47180000	31120180
Gs10	47180000	47290000	ID_0.01_1780	-0.271391	.	47180000	47290000	51,160,44
Gs10	47290000	47510000	ID_0.01_1781	-0.200322	.	47290000	47510000	31120180
Gs10	47510000	47740000	ID_0.01_1782	-0.273861	.	47510000	47740000	51,160,44
Gs10	47740000	48050000	ID_0.01_1783	-0.29652	.	47740000	48050000	31120180
Gs10	48050000	48250000	ID_0.01_1784	0.101973	.	48050000	48250000	51,160,44
Gs10	48250000	48460000	ID_0.01_1785	-0.26184	.	48250000	48460000	31120180
Gs10	48460000	48600000	ID_0.01_1786	0.0216342	.	48460000	48600000	51,160,44
Gs10	48600000	48930000	ID_0.01_1787	0.00308601	.	48600000	48930000	31120180
Gs10	48930000	49200000	ID_0.01_1788	-0.434547	.	48930000	49200000	51,160,44
Gs10	49200000	49410000	ID_0.01_1789	-0.309269	.	49200000	49410000	31120180
Gs10	49410000	49500000	ID_0.01_1790	-0.205063	.	49410000	49500000	51,160,44
Gs10	49500000	49910000	ID_0.01_1791	-0.110665	.	49500000	49910000	31120180
Gs10	49910000	50040000	ID_0.01_1792	-0.471199	.	49910000	50040000	51,160,44
Gs10	50040000	50310000	ID_0.01_1793	-0.253891	.	50040000	50310000	31120180
Gs10	50310000	50520000	ID_0.01_1794	-0.170877	.	50310000	50520000	51,160,44
Gs10	50520000	50820000	ID_0.01_1795	-0.349344	.	50520000	50820000	31120180
Gs10	50820000	51010000	ID_0.01_1796	-0.162234	.	50820000	51010000	51,160,44
Gs10	51010000	51120000	ID_0.01_1797	-0.0491706	.	51010000	51120000	31120180
Gs10	51120000	51250000	ID_0.01_1798	0.184294	.	51120000	51250000	51,160,44
Gs10	51250000	51430000	ID_0.01_1799	0.0558473	.	51250000	51430000	31120180
Gs10	51430000	51630000	ID_0.01_1800	-0.181463	.	51430000	51630000	51,160,44
Gs10	51630000	52120000	ID_0.01_1801	-0.457096	.	51630000	52120000	31120180
Gs10	52120000	52450000	ID_0.01_1802	-0.382576	.	52120000	52450000	51,160,44
Gs10	52450000	52630000	ID_0.01_1803	-0.402567	.	52450000	52630000	31120180
Gs10	52630000	52760000	ID_0.01_1804	-0.51418	.	52630000	52760000	51,160,44
Gs10	52760000	52900000	ID_0.01_1805	-0.475791	.	52760000	52900000	31120180
Gs11	310000	420000	ID_0.01_1806	-0.426171	.	310000	420000	51,160,44
Gs11	420000	590000	ID_0.01_1807	-0.509665	.	420000	590000	31120180
Gs11	590000	880000	ID_0.01_1808	-0.48126	.	590000	880000	51,160,44
Gs11	880000	950000	ID_0.01_1809	-0.274657	.	880000	950000	31120180
Gs11	950000	1080000	ID_0.01_1810	-0.263308	.	950000	1080000	51,160,44
Gs11	1080000	1310000	ID_0.01_1811	-0.121664	.	1080000	1310000	31120180
Gs11	1310000	1530000	ID_0.01_1812	-0.105234	.	1310000	1530000	51,160,44
Gs11	1530000	1710000	ID_0.01_1813	-0.0187796	.	1530000	1710000	31120180
[truncated: 1,666 more rows]

## Sheet: P. vulgaris TAD domains
NC_023750.1	520000	1020000	ID_0.01_1	-0.320235	.	520000	1020000	31120180
[truncated: 1,940 more rows]
